# Supplementary material for: Contrast-enhanced ultrasound with sub-micron sized contrast agents detects insulitis in mouse models of type1 diabetes
Source: Nat Commun. 2020 May 7;11:2238. doi: 10.1038/s41467-020-15957-8 (PMC7206014; doi:10.1038/s41467-020-15957-8)
Supplement: Supplementary file 4 — Source Data [file 41467_2020_15957_MOESM4_ESM.zip]

Archive with 6 entries (6 files):
- Source Data Figure1.xlsx
- Source Data Figure2.xlsx
- Source Data Figure3.xlsx
- Source Data Figure4.xlsx
- Source Data Figure5.xlsx
- Source Data FigureSupplemental.xlsx
