# Supplementary material for: Contrast-enhanced ultrasound with sub-micron sized contrast agents detects insulitis in mouse models of type1 diabetes
Source: Nat Commun. 2020 May 7;11:2238. doi: 10.1038/s41467-020-15957-8 (PMC7206014; doi:10.1038/s41467-020-15957-8)
Supplement: Supplementary file 4 — Source Data [file 41467_2020_15957_MOESM4_ESM.zip › Source Data Figure1.xlsx]

## Sheet: Fig 1b
18MHz 4%		More data starts at row 68			Raw Data							Normalized Data							Bar Chart Data
c	18MHz 4% mean	+95 Confident Interval	-95 Confident Interval		NOD1	NOD2	NOD3	NOD4	NOD5	NOD6	Time (min)	NOD1	NOD2	NOD3	NOD4	NOD5	NOD6		Time(min)		18MHz 4%
-3	-0.0358052	-0.00756613	-0.0640442		66.947	50.741	125.5	34.992	52.8631	181.411	-3	-0.0376984	-0.0379151	0.00402677	-0.029384	0.0464984	-0.160359		25-30		Mean	sem	n
-2	-0.0162354	0.0323747	-0.0648455		53.339	51.074	125.31	38.108	50.0544	241.345	-2	-0.233301	-0.0316012	0.00250673	0.0570483	-0.00910406	0.117039			-0.69072	-0.147654	0.221705	6
-1	0.0520406	0.0989826	0.00509848		88.423	56.407	124.18	35.054	48.6253	225.418	-1	0.270999	0.0695162	-0.00653351	-0.0276643	-0.0373944	0.0433199			-0.681792
0	0.0771378	0.328871	-0.174595		17.533	109.99	125.34	34.974	38.9388	298.507	0	-0.747979	1.08549	0.00274674	-0.0298833	-0.229152	0.381607			0.739826
0.5	0.0690176	0.218249	-0.080214		76.414	92.44	128.37	32.976	33.7438	205.97	0.5	0.098381	0.752727	0.0269874	-0.0853043	-0.331995	-0.0466909			0.12531
1	-0.0036365	0.0475431	-0.0548161		72.732	57.401	144.36	35.144	41.2133	194.181	1	0.0454556	0.0883632	0.154911	-0.0251678	-0.184126	-0.101255			-0.309212
1.5	-0.0574091	0.0267529	-0.141571		68.572	54.734	150.15	37.508	33.2501	158.203	1.5	-0.0143405	0.037795	0.201232	0.0404053	-0.341769	-0.267777			-0.069333
2	-0.0686352	0.0607841	-0.198054		24.908	54.936	161	40.006	45.1269	193.902	2	-0.64197	0.0416251	0.288034	0.109695	-0.106651	-0.102544
2.5	0.0841348	0.225048	-0.0567785		42.412	51.996	174.99	45.48	73.773	170.116	2.5	-0.390366	-0.0141194	0.399957	0.261534	0.460439	-0.212635		Time(min)		12MHz 4%
3	0.00273558	0.150704	-0.145233		35.156	50.041	183.65	48.637	50.7023	159.926	3	-0.494665	-0.0511876	0.469239	0.349104	0.00372133	-0.259799		25-30		Mean	sem	n
3.5	0.034363	0.233746	-0.165021		21.963	69.252	187.82	55.065	38.535	169.509	3.5	-0.684302	0.313066	0.5026	0.527405	-0.237146	-0.215446			-0.265167	0.0467182	0.230973	6
4	-0.00185677	0.180683	-0.184397		27.73	74.111	186.74	45.417	37.0195	150.91	4	-0.601407	0.405196	0.49396	0.259787	-0.267148	-0.301529			-0.55197
4.5	0.00346003	0.128189	-0.121269		32.045	66.064	166.2	36.039	47.9608	222.276	4.5	-0.539383	0.25262	0.329635	-0.000342105	-0.0505503	0.0287799			-0.354512
5	-0.00117362	0.186951	-0.189298		31.79	84.229	175.62	34.159	25.8675	232.127	5	-0.543048	0.597041	0.404997	-0.05249	-0.487917	0.0743747			0.043726
5.5	0.0231154	0.198395	-0.152164		34.896	69.577	169.38	35.897	25.7765	314.751	5.5	-0.498402	0.319229	0.355076	-0.00428093	-0.489718	0.456789			0.948465
6	-0.0735332	0.122966	-0.270032		25.054	81.164	178.7	33.341	24.2648	178.233	6	-0.639872	0.538926	0.429638	-0.0751798	-0.519645	-0.175067			0.459767
6.5	0.0261128	0.264304	-0.212078		20.682	82.102	212.26	30.707	22.765	281.336	6.5	-0.702715	0.556711	0.698125	-0.148242	-0.549334	0.302132
7	0.0100007	0.281286	-0.261284		23.169	111.73	182.21	30.425	25.9959	171.164	7	-0.666967	1.11848	0.457719	-0.156065	-0.485374	-0.207788
7.5	-0.0798506	0.109421	-0.269122		29.663	74.627	186.36	37.382	25.5971	139.352	7.5	-0.573622	0.41498	0.49092	0.0369103	-0.493269	-0.355023
8	-0.0215265	0.193179	-0.236232		21.956	90.63	182.4	35.62	32.8779	159.601	8	-0.684403	0.718408	0.459239	-0.0119644	-0.349136	-0.261304
8.5	0.0392598	0.257451	-0.178931		25.054	93.699	186.44	35.291	29.0786	227.447	8.5	-0.639872	0.776599	0.49156	-0.0210903	-0.424348	0.0527107
9	0.166647	0.480756	-0.147462		20.917	133.42	172.92	35.667	32.5206	249.106	9	-0.699337	1.52974	0.383397	-0.0106607	-0.356211	0.152958
9.5	-0.0312363	0.14372	-0.206193		22.914	74.523	179.56	35.245	33.5555	214.281	9.5	-0.670632	0.413008	0.436518	-0.0223663	-0.335722	-0.00822371
10	-0.0958822	0.0585757	-0.25034		20.17	56.868	171.7	36.135	33.0014	221.948	10	-0.710075	0.0782571	0.373637	0.00232076	-0.346692	0.0272589
10.5	-0.0326016	0.113515	-0.178718		29.239	72.054	157.91	35.749	34.4747	233.453	10.5	-0.579716	0.366194	0.263314	-0.00838619	-0.317526	0.0805104
11	-0.153233	-0.000745666	-0.30572		22.605	63.964	161.26	34.676	31.8752	142.576	11	-0.675074	0.212802	0.290114	-0.0381493	-0.368987	-0.340105
11.5	-0.0649452	0.0611052	-0.190996		30.069	63.597	157.75	33.363	37.9496	223.305	11.5	-0.567786	0.205844	0.262034	-0.0745696	-0.248735	0.0335413
12	-0.0231892	0.159576	-0.205954		21.665	84.21	152.76	32.738	34.6463	245.591	12	-0.688586	0.596681	0.222113	-0.091906	-0.314128	0.136691
12.5	0.00963579	0.260739	-0.241468		20.243	108.07	157.07	32.753	27.1248	219.446	12.5	-0.709025	1.04908	0.256594	-0.0914899	-0.463028	0.0156812
13	-0.145511	0.0101408	-0.301163		18.61	58.854	132.03	37.219	24.2948	253.633	13	-0.732498	0.115913	0.0562682	0.032389	-0.519051	0.173914
13.5	-0.0818546	0.105293	-0.269002		19.226	58.037	189.02	35.101	24.3911	251.361	13.5	-0.723644	0.100422	0.5122	-0.0263606	-0.517144	0.163398
14	-0.123781	0.07269	-0.320252		18.067	72.36	181.22	36.627	26.0936	138.989	14	-0.740303	0.371996	0.449799	0.015968	-0.483441	-0.356705
14.5	-0.238663	-0.10482	-0.372506		21.311	36.652	152.76	37.053	28.0244	164.651	14.5	-0.693674	-0.305052	0.222113	0.0277845	-0.445218	-0.23793
15	-0.152156	0.0373076	-0.34162		20.577	34.489	201.9	38.805	27.6105	194.266	15	-0.704225	-0.346064	0.615243	0.0763818	-0.453412	-0.100862
15.5	0.375815	0.608714	0.142917		42.772	121.58	212.06	43.658	62.7699	255.965	15.5	-0.385192	1.30524	0.696525	0.210995	0.242618	0.184703
16	0.125447	0.363353	-0.112458		23.467	87.608	177.2	38.279	27.5673	373.585	16	-0.662683	0.661109	0.417638	0.0617915	-0.454268	0.729097
16.5	-0.0309734	0.217004	-0.278951		25.54	17.383	231.6	38.377	37.7435	313.912	16.5	-0.632886	-0.670406	0.852849	0.0645099	-0.252814	0.452907
17	0.00839714	0.305645	-0.288851		19.641	15.78	248.2	38.928	33.3677	376.558	17	-0.717679	-0.7008	0.985653	0.0797936	-0.33944	0.742855
17.5	0.0212053	0.305702	-0.263292		23.248	17.046	180.76	36.543	43.6795	463.532	17.5	-0.665831	-0.676796	0.446119	0.013638	-0.135304	1.14541
18	-0.0584429	0.168059	-0.284945		25.465	17.333	212.03	34.258	43.4738	312.743	18	-0.633964	-0.671354	0.696285	-0.0497439	-0.139375	0.447495
18.5	-0.051873	0.215838	-0.319585		21.118	17.717	216.07	34.56	31.0369	377.589	18.5	-0.696448	-0.664073	0.728606	-0.0413669	-0.385581	0.747625
19	0.00807125	0.319104	-0.302962		20.642	18.095	230.43	36.207	27.0848	437.439	19	-0.70329	-0.656906	0.843489	0.00431792	-0.463819	1.02464
19.5	0.0243945	0.307345	-0.258556		21.259	15.763	225.73	41.588	37.8134	396.224	19.5	-0.694421	-0.701122	0.805888	0.153577	-0.251432	0.833877
20	-0.0397588	0.213699	-0.293216		23.809	21.849	230.35	36.751	30.4242	332.815	20	-0.657768	-0.585728	0.842849	0.0194075	-0.39771	0.540396
20.5	-0.149232	0.0955888	-0.394052		18.83	15.206	231.69	39.423	30.5668	214.637	20.5	-0.729336	-0.711684	0.853569	0.093524	-0.394888	-0.00657548
21	-0.106369	0.138535	-0.351273		21.827	14.713	230.43	39.8	32.7302	253.58	21	-0.686257	-0.721031	0.843489	0.103981	-0.35206	0.173665
21.5	-0.0940267	0.156638	-0.344691		19.129	16.24	239.16	38.978	36.6737	244.672	21.5	-0.725038	-0.692078	0.913331	0.0811805	-0.273994	0.132439
22	-0.232897	-0.0194973	-0.446297		22.385	16.718	209.76	38.127	33.3034	122.911	22	-0.678236	-0.683015	0.678125	0.0575753	-0.340713	-0.431118
22.5	-0.245342	-0.0390865	-0.451597		20.736	17.522	197.17	41.328	31.509	118.86	22.5	-0.701939	-0.667771	0.577402	0.146365	-0.376236	-0.449871
23	-0.235945	-0.0449542	-0.426936		23.696	17.185	195.82	36.419	34.8998	140.479	23	-0.659392	-0.67416	0.566602	0.0101984	-0.309111	-0.349808
23.5	-0.177205	0.0306121	-0.385021		19.189	18.352	206.76	39.458	37.6327	177.032	23.5	-0.724176	-0.652033	0.654124	0.0944949	-0.255009	-0.180628
24	-0.153821	0.0632288	-0.370871		23.367	16.151	214.14	41.444	36.0611	185.45	24	-0.664121	-0.693766	0.713166	0.149583	-0.286121	-0.141666
24.5	-0.151888	0.0739955	-0.377772		20.864	16.243	217.71	43.259	36.6831	175.643	24.5	-0.700099	-0.692021	0.741726	0.199928	-0.273807	-0.187055
25	-0.0445365	0.206682	-0.295755		22.122	16.219	237.73	46.948	39.993	240.13	25	-0.682017	-0.692476	0.901891	0.302254	-0.208284	0.111413
25.5	-0.140823	0.0694909	-0.351137		22.244	14.992	198.95	44.892	38.2588	206.727	25.5	-0.680263	-0.715741	0.591642	0.245224	-0.242614	-0.0431866
26	-0.126296	0.0943341	-0.346926		21.673	14.648	208.32	45.368	39.694	203.554	26	-0.688471	-0.722264	0.666604	0.258428	-0.214203	-0.0578715
26.5	-0.0601465	0.179442	-0.299735		18.548	14.854	220.71	46.259	56.9326	197.68	26.5	-0.73339	-0.718358	0.765727	0.283143	0.127059	-0.0850601
27	-0.0659239	0.160104	-0.291952		21.336	15.134	212.23	45.994	54.1778	208.414	27	-0.693315	-0.713049	0.697885	0.275792	0.0725241	-0.0353814
27.5	-0.0348983	0.210905	-0.280702		21.673	14.198	225.45	49.857	46.1702	239.669	27.5	-0.688471	-0.730796	0.803648	0.382945	-0.0859978	0.109282
28	-0.0286377	0.223665	-0.28094		24.56	14.214	234.6	49.252	40.9098	249.063	28	-0.646973	-0.730493	0.87685	0.366163	-0.190135	0.15276
28.5	-0.102808	0.133781	-0.339396		23.048	15.145	221.07	49.041	40.5798	179.857	28.5	-0.668706	-0.71284	0.768607	0.36031	-0.196668	-0.167551
29	-0.0790271	0.164214	-0.322268		45.656	15.313	235.34	49.71	39.9637	113.745	29	-0.343737	-0.709655	0.88277	0.378867	-0.208863	-0.473545
29.5	-0.105209	0.1601	-0.370517		20.905	16.512	241.97	50.334	40.717	133.338	29.5	-0.69951	-0.686921	0.935812	0.396176	-0.193951	-0.38286
30	-0.147284	0.108867	-0.403436		23.018	16.226	236.45	47.697	31.0442	140.121	30	-0.669137	-0.692344	0.89165	0.32303	-0.385437	-0.351467
12MHz 4%					Raw Data	*Excluded as an outlier							Normalized Data		*Excluded as an outlier
Time (min)	12MHz 4% Mean	+95 Confident Interval	-95 Confident Interval		NOD1	NOD2*	NOD3	NOD4	NOD5	NOD6	NOD7		NOD1	NOD2*	NOD3	NOD4	NOD5	NOD6	NOD7
-3	-0.0495065	0.0629715	-0.161985		170.07	102.88	13.569	33.225	74.8637	225.631	473.744		0.230353	-0.0562622	-0.1331	-0.00317025	-0.160719	-0.483361	0.252959
-2	-0.0894918	-0.0268626	-0.152121		91.126	114.84	12.699	36.417	88.4666	406.22	369.77		-0.340759	0.0534491	-0.188683	0.0925974	-0.00821923	-0.0698548	-0.0220317
-1	0.138998	0.253849	0.0241472		153.49	109.32	20.689	30.35	104.269	678.333	290.787		0.110406	0.00281311	0.321784	-0.0894272	0.168938	0.553215	-0.230927
0	3.31264	6.07109	0.554197		2474.2	708.29	61.105	40.515	99.0131	394.43	319.088		16.8993	5.49728	2.90389	0.215547	0.110015	-0.0968527	-0.156078
0.5	5.12109	10.0421	0.200043		4246.8	4592.7	24.078	32.611	108.142	545.081	388.069		29.723	41.1297	0.538301	-0.0215917	0.21236	0.248103	0.0263642
1	3.89676	7.2587	0.534828		2996.4	5179.1	19.052	43.974	199.601	864.562	359.046		20.6771	46.5089	0.217199	0.319326	1.23769	0.979635	-0.0503952
1.5	2.49837	4.82831	0.168432		2091.2	3282	15.652	35.775	118.679	324.111	648.716		14.1286	29.1064	-2.12961e-05	0.0733359	0.33049	-0.257865	0.715723
2	1.82694	3.13251	0.521361		1270.7	5735.6	12.709	32.957	238.048	530.907	787.882		8.19274	51.6137	-0.188044	-0.0112109	1.66871	0.215646	1.08379
2.5	1.23295	2.06497	0.400927		850.2	5594.1	12.718	31.92	232.225	439.635	705.804		5.15068	50.3157	-0.187469	-0.0423234	1.60343	0.00665649	0.866708
3	0.758186	1.23351	0.282861		524.88	5029.8	10.748	30.009	209.878	500.7	629.74		2.79719	45.1393	-0.313329	-0.099658	1.3529	0.14648	0.665535
3.5	0.465048	0.791867	0.138229		323.92	4481.2	11.67	21.803	207.682	377.501	701.204		1.34336	40.1069	-0.254424	-0.345858	1.32828	-0.135615	0.854544
4	0.352748	0.596561	0.108934		215.4	5107.4	12.13	31.411	203.89	373.409	642.787		0.558287	45.8511	-0.225036	-0.0575946	1.28577	-0.144985	0.700041
4.5	0.135495	0.353901	-0.0829095		122.87	9297.3	10.156	31.596	178.742	326.544	595.784		-0.111111	84.2859	-0.351151	-0.0520442	1.00384	-0.252293	0.57573
5	0.0746516	0.25601	-0.106707		109.94	1526.1	10.12	26.722	159.431	426.658	544.466		-0.204651	12.9992	-0.353451	-0.198276	0.787342	-0.0230574	0.440003
5.5	0.0237875	0.20896	-0.161386		126.05	3838	8.9135	20.075	155.029	417.016	516.563		-0.0881052	34.2067	-0.430532	-0.397702	0.737994	-0.0451361	0.366206
6	0.0629915	0.266428	-0.140445		81.858	1870.7	8.8612	37.344	164.829	373.664	527.735		-0.407807	16.1603	-0.433874	0.12041	0.847869	-0.144401	0.395753
6.5	-0.007245	0.200693	-0.215183		44.381	1640.3	9.0649	37.712	151.114	374.201	519.484		-0.678931	14.0468	-0.42086	0.131451	0.69411	-0.143171	0.37393
7	0.295227	0.592136	-0.0016813		113.45	2257.3	9.814	59.321	218.889	295.792	534.121		-0.179259	19.7066	-0.373001	0.779772	1.45392	-0.322708	0.412641
7.5	0.0772116	0.290884	-0.136461		78.309	2463.9	9.2081	35.592	172.522	394.955	530.158		-0.433482	21.6018	-0.411711	0.0678454	0.934103	-0.0956487	0.402162
8	0.064342	0.21677	-0.0880863		87.536	831.97	10.413	51.483	114.628	414.766	494.599		-0.36673	6.63182	-0.334732	0.544614	0.285074	-0.0502882	0.308115
8.5	0.263777	0.483293	0.0442615		252.62	1165.3	10.078	39.506	166.731	291.666	525.161		0.827551	9.68952	-0.356134	0.185275	0.869184	-0.332157	0.388946
9	-0.0229146	0.124317	-0.170146		161.88	820.71	9.8211	32.206	134.249	229.689	403.332		0.171103	6.52853	-0.372547	-0.0337427	0.505036	-0.474069	0.0667328
9.5	0.0155496	0.160265	-0.129165		199.79	649.8	10.607	43.619	108.96	264.321	315.654		0.445359	4.96074	-0.322337	0.308675	0.221531	-0.39477	-0.165158
10	-0.108626	0.0457771	-0.26303		170.15	291.16	10.182	39.831	108.796	145.181	272.104		0.230931	1.67087	-0.34949	0.195026	0.219686	-0.667572	-0.280339
10.5	-0.279532	-0.153407	-0.405657		54.259	657.5	11.577	31.861	107.038	214.123	205.866		-0.607469	5.03137	-0.260366	-0.0440935	0.199976	-0.509711	-0.455527
11	0.0300768	0.234704	-0.17455		212.01	1834.6	11.577	54.463	109.081	205.129	219.472		0.533763	15.8291	-0.260366	0.634021	0.22289	-0.530305	-0.419542
11.5	-0.0790882	0.026185	-0.184362		111.82	383.09	12.565	37.004	116.599	403.211	216.704		-0.191051	2.51416	-0.197244	0.110209	0.307165	-0.0767465	-0.426862
12	0.183323	0.475706	-0.10906		133.61	348.29	10.888	35.434	231.424	487.405	251.113		-0.0334132	2.19493	-0.304385	0.063105	1.59445	0.116038	-0.335856
12.5	0.424559	0.808288	0.0408296		92.156	155.55	9.5595	84.792	237.354	544.451	309.427		-0.333308	0.42689	-0.38926	1.54396	1.66093	0.246659	-0.181627
13	0.348588	0.681225	0.0159513		72.946	72.428	9.7964	64.956	235.255	577.02	389.62		-0.47228	-0.335604	-0.374125	0.948836	1.6374	0.321235	0.0304651
13.5	0.183233	0.443917	-0.0774508		72.461	87.148	9.0426	52.082	198.234	497.553	405.797		-0.475789	-0.200575	-0.422284	0.562585	1.22236	0.139275	0.0732515
14	0.220356	0.486303	-0.0455912		81.463	84.754	9.3532	59.731	196.234	445.967	424.259		-0.410665	-0.222535	-0.402441	0.792073	1.19994	0.0211542	0.122079
14.5	0.559642	0.920208	0.199076		208.91	106.04	10.045	98.009	201.041	509.367	319.152		0.511336	-0.027275	-0.358243	1.94051	1.25383	0.166327	-0.155908
15	-0.015949	0.10996	-0.141858		152.42	69.3	10.413	50.965	85.932	389.676	284.208		0.102666	-0.364298	-0.334732	0.529072	-0.0366348	-0.107738	-0.248328
15.5	0.200283	0.478511	-0.077945		203.37	92.96	10.308	79.894	114.986	295.71	267.955		0.471258	-0.14726	-0.34144	1.39701	0.289079	-0.322898	-0.291314
16	0.190268	0.383174	-0.0026377		205.79	84.502	10.536	58.163	142.449	325.532	337.392		0.488765	-0.224847	-0.326874	0.74503	0.596965	-0.254612	-0.107665
16.5	0.137672	0.42559	-0.150246		109.87	84.263	10.514	72.769	168.543	258.936	262.333		-0.205158	-0.22704	-0.328279	1.18324	0.889506	-0.4071	-0.306182
17	0.318799	0.590075	0.0475233		128.59	78.925	10.647	72.234	188.177	547.686	291.677		-0.0697299	-0.276006	-0.319782	1.16719	1.10962	0.254068	-0.228573
17.5	0.232134	0.500519	-0.0362498		105.58	68.134	11.197	41.323	214.737	656.483	288.604		-0.236193	-0.374994	-0.284643	0.239789	1.40737	0.503186	-0.236702
18	0.331677	0.536403	0.12695		173.11	68.816	12.353	55.187	188.302	587.106	316.629		0.252345	-0.368738	-0.210789	0.655742	1.11101	0.344329	-0.16258
18.5	0.289479	0.5283	0.0506576		243.33	73.22	11.102	58.513	173.24	339.901	299.176		0.760344	-0.328339	-0.290713	0.75553	0.94216	-0.221709	-0.20874
19	0.13536	0.352511	-0.0817902		99.341	29.423	11.42	43.193	184.251	556.556	275.265		-0.281329	-0.730097	-0.270396	0.295894	1.0656	0.274377	-0.27198
19.5	0.18413	0.378703	-0.0104437		183.29	59.332	10.39	31.381	179.726	555.325	335.395		0.325991	-0.455736	-0.336201	-0.0584947	1.01487	0.271559	-0.112947
20	0.202886	0.437886	-0.0321145		188.26	86.457	10.847	28.208	190.752	656.348	255.106		0.361946	-0.206914	-0.307004	-0.153692	1.13849	0.502875	-0.325296
20.5	0.074473	0.290089	-0.141143		70.357	68.433	10.549	40.918	161.165	669.932	262.963		-0.49101	-0.372251	-0.326043	0.227638	0.806787	0.533981	-0.304515
21	0.0659902	0.317572	-0.185592		95.781	43.894	10.069	25.456	194.052	620.077	264.933		-0.307083	-0.597352	-0.356709	-0.236259	1.17547	0.419825	-0.299305
21.5	0.0483937	0.226571	-0.129783		122.37	25.413	9.9091	25.065	155.233	625.147	320.738		-0.114728	-0.766882	-0.366925	-0.24799	0.740282	0.431434	-0.151711
22	0.0290918	0.242425	-0.184242		93.17	42.623	9.7573	23.435	169.64	628.593	314.926		-0.325972	-0.609011	-0.376623	-0.296894	0.901799	0.439324	-0.167083
22.5	0.240039	0.503768	-0.0236892		96.878	42.623	9.7741	58.912	198.497	562.926	315.019		-0.299147	-0.609011	-0.37555	0.767501	1.22531	0.288962	-0.166837
23	0.103753	0.363718	-0.156212		82.67	37.5	9.081	35.73	199.734	605.497	282.322		-0.401933	-0.656005	-0.419831	0.0719858	1.23917	0.386439	-0.253315
23.5	0.0424467	0.2099	-0.125007		128.27	42.413	10.151	33.075	149.122	600.82	241.363		-0.0720449	-0.610938	-0.35147	-0.00767061	0.67178	0.375731	-0.361645
24	0.0374054	0.227274	-0.152464		101.26	51.166	9.7893	30.548	153.321	663.956	268.752		-0.267446	-0.530645	-0.374579	-0.0834867	0.718852	0.520296	-0.289205
24.5	0.077702	0.299434	-0.14403		77.751	59.881	10.378	37.366	165.064	698.466	253.258		-0.437519	-0.4507	-0.336968	0.12107	0.850497	0.599315	-0.330183
25	0.108299	0.380054	-0.163457		53.123	45.084	10.428	38.73	187.797	725.882	253.258		-0.615688	-0.586436	-0.333773	0.161993	1.10535	0.662091	-0.330183
25.5	0.109964	0.285808	-0.0658798		109.01	40.608	10.508	40.014	161.254	592.609	315.56		-0.211379	-0.627495	-0.328662	0.200516	0.807787	0.35693	-0.165407
26	0.0190359	0.298289	-0.260217		48.588	43.377	10.21	33.082	182.489	353.738	338.52		-0.648495	-0.602095	-0.347701	-0.0074606	1.04584	-0.190026	-0.104682
26.5	0.242608	0.490052	-0.004836		103.58	46.052	10.585	34.057	189.368	623.418	337.066		-0.250662	-0.577556	-0.323743	0.0217917	1.12296	0.427475	-0.108527
27	0.202162	0.494183	-0.08986		82.497	47.387	10.63	27.725	191.483	703.582	311.732		-0.403185	-0.56531	-0.320868	-0.168183	1.14668	0.611032	-0.175531
27.5	0.182989	0.571612	-0.205634		98.884	50.984	10.315	27.554	209.237		319.19		-0.284635	-0.532314	-0.340993	-0.173314	1.34571		-0.155808
28	0.106141	0.446715	-0.234434		94.931	71.702	10.18	26.703	189.488		307.142		-0.313232	-0.342264	-0.349618	-0.198846	1.12431		-0.187672
28.5	0.0813067	0.441362	-0.278748		78.015	49.831	9.8146	28.873	191.357		283.315		-0.435609	-0.542891	-0.372962	-0.133741	1.14527		-0.250688
29	0.2419	0.64638	-0.16258		91.629	50.337	10.09	38.178	215.281		281.994		-0.33712	-0.538249	-0.355368	0.145432	1.41347		-0.254182
29.5	-0.210359	-0.0544144	-0.366304		87.595	11.274	9.6733	31.517					-0.366304	-0.896581	-0.38199	-0.0544144
30	-0.165078	-0.0990279	-0.231129		106.28	17.328	9.6347	30.03					-0.231129	-0.841047	-0.384456	-0.0990279

## Sheet: Fig 1c
18MHz 4%		More data starts at row 68			Raw Data							Normalized Data							Bar Chart Data
Time (min)	18MHz 4% mean	+95 Confident Interval	-95 Confident Interval		NOD1	NOD2	NOD3	NOD4	NOD5	NOD6	Time (min)	NOD1	NOD2	NOD3	NOD4	NOD5	NOD6		Time(min)		18MHz 4%
-3	-0.0358052	-0.00756613	-0.0640442		66.947	50.741	125.5	34.992	52.8631	181.411	-3	-0.0376984	-0.0379151	0.00402677	-0.029384	0.0464984	-0.160359		25-30		Mean	sem	n
-2	-0.0162354	0.0323747	-0.0648455		53.339	51.074	125.31	38.108	50.0544	241.345	-2	-0.233301	-0.0316012	0.00250673	0.0570483	-0.00910406	0.117039			-0.69072	-0.147654	0.221705	6
-1	0.0520406	0.0989826	0.00509848		88.423	56.407	124.18	35.054	48.6253	225.418	-1	0.270999	0.0695162	-0.00653351	-0.0276643	-0.0373944	0.0433199			-0.681792
0	0.0771378	0.328871	-0.174595		17.533	109.99	125.34	34.974	38.9388	298.507	0	-0.747979	1.08549	0.00274674	-0.0298833	-0.229152	0.381607			0.739826
0.5	0.0690176	0.218249	-0.080214		76.414	92.44	128.37	32.976	33.7438	205.97	0.5	0.098381	0.752727	0.0269874	-0.0853043	-0.331995	-0.0466909			0.12531
1	-0.0036365	0.0475431	-0.0548161		72.732	57.401	144.36	35.144	41.2133	194.181	1	0.0454556	0.0883632	0.154911	-0.0251678	-0.184126	-0.101255			-0.309212
1.5	-0.0574091	0.0267529	-0.141571		68.572	54.734	150.15	37.508	33.2501	158.203	1.5	-0.0143405	0.037795	0.201232	0.0404053	-0.341769	-0.267777			-0.069333
2	-0.0686352	0.0607841	-0.198054		24.908	54.936	161	40.006	45.1269	193.902	2	-0.64197	0.0416251	0.288034	0.109695	-0.106651	-0.102544
2.5	0.0841348	0.225048	-0.0567785		42.412	51.996	174.99	45.48	73.773	170.116	2.5	-0.390366	-0.0141194	0.399957	0.261534	0.460439	-0.212635		Time(min)		18MHz 10%
3	0.00273558	0.150704	-0.145233		35.156	50.041	183.65	48.637	50.7023	159.926	3	-0.494665	-0.0511876	0.469239	0.349104	0.00372133	-0.259799		25-30		Mean	sem	n
3.5	0.034363	0.233746	-0.165021		21.963	69.252	187.82	55.065	38.535	169.509	3.5	-0.684302	0.313066	0.5026	0.527405	-0.237146	-0.215446			0.358185	1.20657	0.454817	5
4	-0.00185677	0.180683	-0.184397		27.73	74.111	186.74	45.417	37.0195	150.91	4	-0.601407	0.405196	0.49396	0.259787	-0.267148	-0.301529			1.47358
4.5	0.00346003	0.128189	-0.121269		32.045	66.064	166.2	36.039	47.9608	222.276	4.5	-0.539383	0.25262	0.329635	-0.000342105	-0.0505503	0.0287799			0.253387
5	-0.00117362	0.186951	-0.189298		31.79	84.229	175.62	34.159	25.8675	232.127	5	-0.543048	0.597041	0.404997	-0.05249	-0.487917	0.0743747			1.1801
5.5	0.0231154	0.198395	-0.152164		34.896	69.577	169.38	35.897	25.7765	314.751	5.5	-0.498402	0.319229	0.355076	-0.00428093	-0.489718	0.456789			2.76761
6	-0.0735332	0.122966	-0.270032		25.054	81.164	178.7	33.341	24.2648	178.233	6	-0.639872	0.538926	0.429638	-0.0751798	-0.519645	-0.175067
6.5	0.0261128	0.264304	-0.212078		20.682	82.102	212.26	30.707	22.765	281.336	6.5	-0.702715	0.556711	0.698125	-0.148242	-0.549334	0.302132
7	0.0100007	0.281286	-0.261284		23.169	111.73	182.21	30.425	25.9959	171.164	7	-0.666967	1.11848	0.457719	-0.156065	-0.485374	-0.207788
7.5	-0.0798506	0.109421	-0.269122		29.663	74.627	186.36	37.382	25.5971	139.352	7.5	-0.573622	0.41498	0.49092	0.0369103	-0.493269	-0.355023
8	-0.0215265	0.193179	-0.236232		21.956	90.63	182.4	35.62	32.8779	159.601	8	-0.684403	0.718408	0.459239	-0.0119644	-0.349136	-0.261304
8.5	0.0392598	0.257451	-0.178931		25.054	93.699	186.44	35.291	29.0786	227.447	8.5	-0.639872	0.776599	0.49156	-0.0210903	-0.424348	0.0527107
9	0.166647	0.480756	-0.147462		20.917	133.42	172.92	35.667	32.5206	249.106	9	-0.699337	1.52974	0.383397	-0.0106607	-0.356211	0.152958
9.5	-0.0312363	0.14372	-0.206193		22.914	74.523	179.56	35.245	33.5555	214.281	9.5	-0.670632	0.413008	0.436518	-0.0223663	-0.335722	-0.00822371
10	-0.0958822	0.0585757	-0.25034		20.17	56.868	171.7	36.135	33.0014	221.948	10	-0.710075	0.0782571	0.373637	0.00232076	-0.346692	0.0272589
10.5	-0.0326016	0.113515	-0.178718		29.239	72.054	157.91	35.749	34.4747	233.453	10.5	-0.579716	0.366194	0.263314	-0.00838619	-0.317526	0.0805104
11	-0.153233	-0.000745666	-0.30572		22.605	63.964	161.26	34.676	31.8752	142.576	11	-0.675074	0.212802	0.290114	-0.0381493	-0.368987	-0.340105
11.5	-0.0649452	0.0611052	-0.190996		30.069	63.597	157.75	33.363	37.9496	223.305	11.5	-0.567786	0.205844	0.262034	-0.0745696	-0.248735	0.0335413
12	-0.0231892	0.159576	-0.205954		21.665	84.21	152.76	32.738	34.6463	245.591	12	-0.688586	0.596681	0.222113	-0.091906	-0.314128	0.136691
12.5	0.00963579	0.260739	-0.241468		20.243	108.07	157.07	32.753	27.1248	219.446	12.5	-0.709025	1.04908	0.256594	-0.0914899	-0.463028	0.0156812
13	-0.145511	0.0101408	-0.301163		18.61	58.854	132.03	37.219	24.2948	253.633	13	-0.732498	0.115913	0.0562682	0.032389	-0.519051	0.173914
13.5	-0.0818546	0.105293	-0.269002		19.226	58.037	189.02	35.101	24.3911	251.361	13.5	-0.723644	0.100422	0.5122	-0.0263606	-0.517144	0.163398
14	-0.123781	0.07269	-0.320252		18.067	72.36	181.22	36.627	26.0936	138.989	14	-0.740303	0.371996	0.449799	0.015968	-0.483441	-0.356705
14.5	-0.238663	-0.10482	-0.372506		21.311	36.652	152.76	37.053	28.0244	164.651	14.5	-0.693674	-0.305052	0.222113	0.0277845	-0.445218	-0.23793
15	-0.152156	0.0373076	-0.34162		20.577	34.489	201.9	38.805	27.6105	194.266	15	-0.704225	-0.346064	0.615243	0.0763818	-0.453412	-0.100862
15.5	0.375815	0.608714	0.142917		42.772	121.58	212.06	43.658	62.7699	255.965	15.5	-0.385192	1.30524	0.696525	0.210995	0.242618	0.184703
16	0.125447	0.363353	-0.112458		23.467	87.608	177.2	38.279	27.5673	373.585	16	-0.662683	0.661109	0.417638	0.0617915	-0.454268	0.729097
16.5	-0.0309734	0.217004	-0.278951		25.54	17.383	231.6	38.377	37.7435	313.912	16.5	-0.632886	-0.670406	0.852849	0.0645099	-0.252814	0.452907
17	0.00839714	0.305645	-0.288851		19.641	15.78	248.2	38.928	33.3677	376.558	17	-0.717679	-0.7008	0.985653	0.0797936	-0.33944	0.742855
17.5	0.0212053	0.305702	-0.263292		23.248	17.046	180.76	36.543	43.6795	463.532	17.5	-0.665831	-0.676796	0.446119	0.013638	-0.135304	1.14541
18	-0.0584429	0.168059	-0.284945		25.465	17.333	212.03	34.258	43.4738	312.743	18	-0.633964	-0.671354	0.696285	-0.0497439	-0.139375	0.447495
18.5	-0.051873	0.215838	-0.319585		21.118	17.717	216.07	34.56	31.0369	377.589	18.5	-0.696448	-0.664073	0.728606	-0.0413669	-0.385581	0.747625
19	0.00807125	0.319104	-0.302962		20.642	18.095	230.43	36.207	27.0848	437.439	19	-0.70329	-0.656906	0.843489	0.00431792	-0.463819	1.02464
19.5	0.0243945	0.307345	-0.258556		21.259	15.763	225.73	41.588	37.8134	396.224	19.5	-0.694421	-0.701122	0.805888	0.153577	-0.251432	0.833877
20	-0.0397588	0.213699	-0.293216		23.809	21.849	230.35	36.751	30.4242	332.815	20	-0.657768	-0.585728	0.842849	0.0194075	-0.39771	0.540396
20.5	-0.149232	0.0955888	-0.394052		18.83	15.206	231.69	39.423	30.5668	214.637	20.5	-0.729336	-0.711684	0.853569	0.093524	-0.394888	-0.00657548
21	-0.106369	0.138535	-0.351273		21.827	14.713	230.43	39.8	32.7302	253.58	21	-0.686257	-0.721031	0.843489	0.103981	-0.35206	0.173665
21.5	-0.0940267	0.156638	-0.344691		19.129	16.24	239.16	38.978	36.6737	244.672	21.5	-0.725038	-0.692078	0.913331	0.0811805	-0.273994	0.132439
22	-0.232897	-0.0194973	-0.446297		22.385	16.718	209.76	38.127	33.3034	122.911	22	-0.678236	-0.683015	0.678125	0.0575753	-0.340713	-0.431118
22.5	-0.245342	-0.0390865	-0.451597		20.736	17.522	197.17	41.328	31.509	118.86	22.5	-0.701939	-0.667771	0.577402	0.146365	-0.376236	-0.449871
23	-0.235945	-0.0449542	-0.426936		23.696	17.185	195.82	36.419	34.8998	140.479	23	-0.659392	-0.67416	0.566602	0.0101984	-0.309111	-0.349808
23.5	-0.177205	0.0306121	-0.385021		19.189	18.352	206.76	39.458	37.6327	177.032	23.5	-0.724176	-0.652033	0.654124	0.0944949	-0.255009	-0.180628
24	-0.153821	0.0632288	-0.370871		23.367	16.151	214.14	41.444	36.0611	185.45	24	-0.664121	-0.693766	0.713166	0.149583	-0.286121	-0.141666
24.5	-0.151888	0.0739955	-0.377772		20.864	16.243	217.71	43.259	36.6831	175.643	24.5	-0.700099	-0.692021	0.741726	0.199928	-0.273807	-0.187055
25	-0.0445365	0.206682	-0.295755		22.122	16.219	237.73	46.948	39.993	240.13	25	-0.682017	-0.692476	0.901891	0.302254	-0.208284	0.111413
25.5	-0.140823	0.0694909	-0.351137		22.244	14.992	198.95	44.892	38.2588	206.727	25.5	-0.680263	-0.715741	0.591642	0.245224	-0.242614	-0.0431866
26	-0.126296	0.0943341	-0.346926		21.673	14.648	208.32	45.368	39.694	203.554	26	-0.688471	-0.722264	0.666604	0.258428	-0.214203	-0.0578715
26.5	-0.0601465	0.179442	-0.299735		18.548	14.854	220.71	46.259	56.9326	197.68	26.5	-0.73339	-0.718358	0.765727	0.283143	0.127059	-0.0850601
27	-0.0659239	0.160104	-0.291952		21.336	15.134	212.23	45.994	54.1778	208.414	27	-0.693315	-0.713049	0.697885	0.275792	0.0725241	-0.0353814
27.5	-0.0348983	0.210905	-0.280702		21.673	14.198	225.45	49.857	46.1702	239.669	27.5	-0.688471	-0.730796	0.803648	0.382945	-0.0859978	0.109282
28	-0.0286377	0.223665	-0.28094		24.56	14.214	234.6	49.252	40.9098	249.063	28	-0.646973	-0.730493	0.87685	0.366163	-0.190135	0.15276
28.5	-0.102808	0.133781	-0.339396		23.048	15.145	221.07	49.041	40.5798	179.857	28.5	-0.668706	-0.71284	0.768607	0.36031	-0.196668	-0.167551
29	-0.0790271	0.164214	-0.322268		45.656	15.313	235.34	49.71	39.9637	113.745	29	-0.343737	-0.709655	0.88277	0.378867	-0.208863	-0.473545
29.5	-0.105209	0.1601	-0.370517		20.905	16.512	241.97	50.334	40.717	133.338	29.5	-0.69951	-0.686921	0.935812	0.396176	-0.193951	-0.38286
30	-0.147284	0.108867	-0.403436		23.018	16.226	236.45	47.697	31.0442	140.121	30	-0.669137	-0.692344	0.89165	0.32303	-0.385437	-0.351467
18MHz 10%					Raw Data	*Excluded as an outlier						Normalized Data		*Excluded as an outlier
Time (min)	18MHz 10% Mean	+95 Confident Interval	-95 Confident Interval		NOD1	NOD2	NOD3*	NOD4	NOD5	NOD6	Time (min)	NOD1	NOD2	NOD3*	NOD4	NOD5	NOD6
-3	-0.00809727	0.0181686	-0.0343632		1412.6	288.12	12.5	91.329	2855.42	20.1811	-3	-0.0909715	0.0213279	0.0026738	-0.0407088	0.00946504	0.060401
-2	-0.00498892	0.0231007	-0.0330786		1608.7	280.46	12.5	97.152	2936.56	16.882	-2	0.0352217	-0.00582529	0.0026738	0.0204542	0.0381504	-0.112946
-1	0.0130862	0.0329992	-0.00682679		1640.6	277.73	12.4	97.133	2693.96	20.0316	-1	0.0557498	-0.0155026	-0.00534759	0.0202546	-0.0476154	0.0525446
0	0.273916	0.465595	0.0822378		2666.1	495.33	8.4853	89.114	2480.6	20.6507	0	0.715674	0.755846	-0.319361	-0.0639745	-0.123042	0.0850771
0.5	0.142439	0.226977	0.0579005		1761	378.44	8.2275	100.22	2489.42	24.8308	0.5	0.133229	0.341494	-0.34004	0.0526795	-0.119926	0.304717
1	0.705118	1.06538	0.344858		2148.7	718.64	8.2154	114.24	2330.7	48.9402	1	0.382719	1.54744	-0.341011	0.199941	-0.176036	1.57153
1.5	0.472123	0.781298	0.162947		2015	757.74	11.17	119.83	2703.77	22.141	1.5	0.296682	1.68604	-0.104011	0.258657	-0.0441468	0.163385
2	0.77074	1.13287	0.408613		4032.6	756.79	17.616	134.55	2693.36	23.0387	2	1.59504	1.68267	0.413048	0.413271	-0.0478259	0.21055
2.5	0.281	0.353429	0.20857		1661.2	414.14	154.64	134.81	3414.47	23.6913	2.5	0.0690062	0.468044	11.4043	0.416002	0.207104	0.244843
3	0.553368	0.769468	0.337268		2248.6	592.72	83.701	191.88	3050.39	21.409	3	0.447007	1.10107	5.71398	1.01545	0.0783912	0.124921
3.5	0.325973	0.49612	0.155827		2377.2	203.47	184.64	161.89	4141.49	23.1096	3.5	0.529763	-0.278739	13.8107	0.700442	0.464126	0.214276
4	0.306096	0.428707	0.183486		2090.3	456.44	188.75	139.85	3384.34	17.1658	4	0.345138	0.617989	14.1404	0.468941	0.196452	-0.0980377
4.5	0.250265	0.455221	0.0453092		2288.9	251.02	114.57	184.85	3096.95	16.217	4.5	0.47294	-0.110184	8.19011	0.941607	0.0948531	-0.147889
5	0.779497	1.29433	0.264665		1896.3	524.61	117.49	354.66	3653.31	15.2399	5	0.220296	0.859638	8.42433	2.72524	0.29154	-0.199228
5.5	0.324652	0.553291	0.0960123		2954.2	243.01	141.16	172.1	3495.77	15.5533	5.5	0.90107	-0.138578	10.323	0.807684	0.235846	-0.182765
6	0.125442	0.295837	-0.0449531		2643.8	247.31	128.69	118.18	3106.93	13.5031	6	0.701323	-0.123335	9.32273	0.241326	0.0983817	-0.290487
6.5	0.190257	0.357377	0.0231363		2354.6	272.23	122.73	150.58	3389.16	13.1558	6.5	0.515219	-0.034999	8.84465	0.581645	0.198158	-0.308739
7	0.0376085	0.191281	-0.116064		1967.9	231.71	123.05	145.26	2422.62	13.6662	7	0.266372	-0.178634	8.87032	0.525766	-0.14354	-0.281921
7.5	-0.0028921	0.131707	-0.137491		1865.7	342.04	121.98	116.71	1680.92	14.3181	7.5	0.200605	0.212464	8.78449	0.225885	-0.40575	-0.247664
8	-0.117696	-0.0372116	-0.19818		1783.7	278.46	121.77	76.011	2083.38	14.1152	8	0.147837	-0.0129149	8.76765	-0.201604	-0.263472	-0.258325
8.5	-0.120233	0.0207456	-0.261212		2158.5	264.68	122.01	54.832	2289.7	13.0588	8.5	0.389026	-0.0617622	8.7869	-0.424062	-0.19053	-0.313837
9	0.0204593	0.127305	-0.0863865		2048.1	305.16	155.62	80.602	3220.7	13.6525	9	0.317982	0.0817313	11.4829	-0.153382	0.138603	-0.282638
9.5	0.364588	0.640968	0.088208		1793.1	677.46	89.706	77.006	3978.73	20.0243	9.5	0.153886	1.40146	6.19567	-0.191153	0.406584	0.0521642
10	0.236241	0.381281	0.0912012		1973	403.21	76.298	78.67	4645.19	19.2929	10	0.269654	0.429299	5.12016	-0.173675	0.642198	0.0137295
10.5	0.366625	0.595837	0.137414		3082.1	384.28	75.834	83.461	4993.22	16.0945	10.5	0.983376	0.362196	5.08294	-0.123352	0.765233	-0.154327
11	0.292449	0.487887	0.0970111		1805.2	424.96	85.63	85.847	5506.71	17.9981	11	0.161672	0.506398	5.86872	-0.09829	0.946766	-0.054301
11.5	0.440834	0.64507	0.236597		3257.6	464.56	88.152	89.903	4002.64	20.9677	11.5	1.09631	0.646772	6.07102	-0.055687	0.415039	0.101731
12	0.288723	0.453767	0.123679		1915.6	476.26	87.929	66.622	4134.69	25.9049	12	0.232716	0.688247	6.05313	-0.300223	0.461722	0.361154
12.5	0.953947	1.33333	0.574566		5385.2	458.78	86.237	154.76	4543.77	27.5217	12.5	2.46545	0.626284	5.91741	0.625551	0.60634	0.446106
13	0.394697	0.641486	0.147908		3269.6	488.64	85.776	62.091	3632.53	22.8557	13	1.10403	0.732131	5.88043	-0.347816	0.284196	0.200939
13.5	1.14554	1.73339	0.557689		2872.2	452.68	85.273	424.96	4472.23	23.4094	13.5	0.848302	0.60466	5.84008	3.46365	0.58105	0.230029
14	1.57252	2.36501	0.780038		4848.9	448.27	7.5095	517.64	4583.14	20.856	14	2.12034	0.589028	-0.397634	4.43713	0.620261	0.0958611
14.5	1.72359	2.35527	1.0919		4642.4	803.74	3.5052	464.14	4497.85	25.0474	14.5	1.98745	1.8491	-0.718834	3.87518	0.590109	0.316097
15	1.83357	2.70343	0.963703		5468.4	439.05	3.323	566.06	5276.45	24.3872	15	2.51899	0.556345	-0.733449	4.94572	0.865362	0.281409
15.5	1.15331	1.56673	0.739886		3647.5	435.04	3.2529	339.17	6143.2	21.7508	15.5	1.34722	0.54213	-0.739072	2.56254	1.17178	0.14288
16	0.891537	1.41363	0.369441		5861.7	438.29	3.2272	98.841	6203.58	17.1403	16	2.77209	0.553651	-0.741134	0.0381949	1.19313	-0.0993743
16.5	0.547334	0.719454	0.375213		2199.4	460.58	3.2689	139.46	6046.45	20.6728	16.5	0.415346	0.632664	-0.737789	0.464844	1.13758	0.0862356
17	0.850463	1.23097	0.469956		4799.2	469.75	3.2947	132.99	6330.28	16.443	17	2.08835	0.66517	-0.735719	0.396885	1.23792	-0.136016
17.5	0.588565	0.787863	0.389267		2274.8	509.81	3.3112	148.85	6102.81	18.0953	17.5	0.463867	0.807175	-0.734396	0.563474	1.1575	-0.0491939
18	0.514356	0.666021	0.36269		2540.3	505.3	3.3281	147.3	4724.99	17.6665	18	0.63472	0.791188	-0.73304	0.547193	0.670408	-0.0717285
18.5	0.410114	0.628	0.192227		1569	597.58	3.2565	149.96	4091.15	17.1499	18.5	0.00967417	1.1183	-0.738783	0.575133	0.446328	-0.0988688
19	0.562801	0.733718	0.391884		2422.2	595.31	3.3743	150.84	2915.89	29.1146	19	0.558721	1.11026	-0.729334	0.584376	0.0308453	0.529808
19.5	1.10385	1.68354	0.52415		1786.1	822.16	17.616	146.22	2678.84	75.6041	19.5	0.149381	1.91439	0.413048	0.535849	-0.0529613	2.97257
20	0.70069	1.11303	0.28835		1549.3	651.37	3.4956	134.75	2262.52	56.7567	20	-0.00300307	1.30898	-0.719604	0.415372	-0.200139	1.98224
20.5	1.20197	1.95989	0.444041		2237.5	647.66		134.68	2213.81	96.6207	20.5	0.439864	1.29583		0.414637	-0.217359	4.07687
21	1.22732	1.88716	0.567483		1998.2	657.97		132.1	3895.52	90.4695	21	0.285871	1.33237		0.387537	0.377168	3.75365
21.5	1.39705	2.11034	0.68376		2089.4	757.86		110.26	4944.49	96.0729	21.5	0.344559	1.68646		0.158137	0.748005	4.04808
22	1.42579	2.09285	0.758734		2161.5	594.1		107.46	7431.95	92.7962	22	0.390956	1.10597		0.128726	1.62739	3.87591
22.5	1.46215	2.15994	0.764363		1976.5	651.24		110.33	7189.35	95.7256	22.5	0.271906	1.30852		0.158872	1.54163	4.02983
23	1.2233	1.60209	0.844518		2190.7	737.08		116.49	7888.17	58.6499	23	0.409747	1.6128		0.223574	1.78868	2.08172
23.5	1.05265	1.46404	0.641253		1765	605.16		106.21	7644.77	60.2164	23.5	0.135803	1.14517		0.115597	1.70263	2.16403
24	1.09364	1.44105	0.746231		2171	711.62		106.34	7424.36	53.42	24	0.39707	1.52255		0.116962	1.6247	1.80691
24.5	1.27271	1.66829	0.877128		2122.6	827.49		120.78	7626.63	58.9883	24.5	0.365924	1.93329		0.268635	1.69621	2.0995
25	1.28598	1.68764	0.884315		2005.1	844.61		127.14	7711.62	58.6917	25	0.290311	1.99397		0.335439	1.72626	2.08392
25.5	1.13563	1.37712	0.894142		3060.1	687.5		125.4	7767.45	42.0354	25.5	0.969219	1.43705		0.317162	1.746	1.20872
26	1.19648	1.55234	0.840625		2415.1	595.72		127.83	7715.93	61.778	26	0.554152	1.11171		0.342686	1.72778	2.24608
26.5	1.03058	1.33924	0.721917		3282	370.3		128.94	7092.66	54.5532	26.5	1.11201	0.31264		0.354345	1.50744	1.86646
27	1.58669	2.06307	1.11031		3341.2	676.4		133.1	7643.04	81.5615	27	1.15011	1.3977		0.398041	1.70201	3.28559
27.5	1.28072	1.84592	0.715534		3742.7	214.34		136.5	7794.39	77.0031	27.5	1.40848	-0.240207		0.433753	1.75552	3.04607
28	1.46528	1.87437	1.0562		3282	588.57		137.46	8042.65	73.0987	28	1.11201	1.08636		0.443837	1.84329	2.84092
28.5	1.62162	2.1324	1.11084		3604.5	598.28		137.04	7767.12	85.3083	28.5	1.31955	1.12078		0.439425	1.74588	3.48246
29	1.43772	1.85837	1.01707		3881.7	480.61		140.54	7494.04	73.4904	29	1.49793	0.703667		0.476188	1.64934	2.8615
29.5	1.25722	1.93388	0.580555		2033.1	305.13		141.4	7593.79	89.9493	29.5	0.308329	0.0816249		0.485221	1.6846	3.72632
30								142.19	7445.61	96.4194	30				0.493519	1.63222	4.06629

## Sheet: Fig 1d
Figure 1D	Pre-injection											Minute 21

## Sheet: Fig 1e
NOD Data					Raw Data																		17	Normalized Data																			Bar Chart Data
Time (min)	NOD Pancreas	+95 Confident Interval	-95 Confident Interval		NOD1	NOD2	NOD3	NOD4	NOD5	NOD6	NOD7	NOD8	NOD9	NOD10	NOD11	NOD12	NOD13	NOD14	NOD15	NOD16	NOD17	NOD18		NOD1	NOD2	NOD3	NOD4	NOD5	NOD6	NOD7	NOD8	NOD9	NOD10	NOD11	NOD12	NOD13	NOD14	NOD15	NOD16	NOD17	NOD18		Time(min)
-3	-0.0102627	0.00898798	-0.0295134			299.218	29.6518	107.492	26.1992	7.83072	34.5519	396.327	53.5312	171.747	8.10094	50.4045	171.747	190.672	33.091	301.29	97.152	46.965			-0.00345968	0.00500186	0.0159832	-0.00648907	-0.0759815	-0.0627496	-0.0511368	-0.0753174	-0.0262571	0.0550422	0.0411121	-0.0262571	-0.028646	0.0554099	0.0034419	0.0499325	-0.224868		25-30		Mean	sem	n
-2	-0.00405935	0.00769893	-0.0158176			300.262	28.1536	107.825	26.915	7.659	37.7537	436.56	59.1171	180.43	7.73191	47.6745	180.43	210.011	31.289	300.262	91.329	53.021			1.77762e-05	-0.0457774	0.0191296	0.0206527	-0.0962445	0.024104	0.0451871	0.021173	0.0229731	0.00698114	-0.0152772	0.0229731	0.0698707	-0.00206378	1.77762e-05	-0.0129974	-0.124917		2.91144		1.46329	0.254013	17
-1	0.014322	0.0400986	-0.0114546		17.9091	301.29	30.7073	102.086	25.9969	9.93419	38.2898	420.171	61.0259	176.957	7.20207	47.1633	176.957	188.203	29.6811	299.218	89.114	81.783			0.0034419	0.0407755	-0.0351128	-0.0141637	0.172226	0.0386457	0.00594974	0.0541444	0.00328402	-0.0620234	-0.0258349	0.00328402	-0.0412247	-0.0533461	-0.00345968	-0.0369351	0.349785		2.94569
0	0.112516	0.187764	0.0372667		25.5275	277.963	37.9693	150.694	28.1745	15.8453	54.9145	379.677	37.6387	167.246	9.39205	48.5185	167.246	134.479	44.1722	277.963	97.133	48.758		0.425397	-0.074249	0.286912	0.424314	0.0684142	0.869734	0.489604	-0.0909992	-0.349839	-0.0517752	0.223192	0.00215758	-0.0517752	-0.314917	0.408835	-0.074249	0.0497271	-0.195275		0.576473
0.5	0.351622	0.462662	0.240583		28.6345	329.415	37.5874	140.452	24.9982	17.5934	51.6552	335.823	33.4274	161.625	7.00285	40.4118	161.625	134.252	70.9538	329.415	149.96	138.37		0.598879	0.0971108	0.273966	0.327512	-0.0520327	1.07601	0.401194	-0.195992	-0.422585	-0.0836462	-0.0879701	-0.165288	-0.0836462	-0.316072	1.26301	0.0971108	0.620634	1.28372		2.1776
1	0.443424	0.57389	0.312957		29.9173	517.46	36.8504	130.29	28.9503	20.2054	49.1607	272.265	28.2572	158.632	3.73301	33.3564	158.632	125.558	91.3941	517.46	146.22	81.423		0.670512	0.723392	0.248989	0.23146	0.0978347	1.38422	0.333528	-0.348159	-0.511892	-0.100612	-0.513825	-0.311019	-0.100612	-0.360364	1.91494	0.723392	0.580216	0.343843		0.527878
1.5	0.658588	0.83175	0.485426		29.726	830.189	41.6542	139.823	30.3409	23.73	50.2078	249.306	35.8299	160.954	3.38362	26.5697	160.954	118.759	98.3314	830.189	150.84	92.458		0.659829	1.76493	0.411805	0.321568	0.150567	1.80012	0.361931	-0.403126	-0.381084	-0.0874488	-0.559328	-0.451198	-0.0874488	-0.395	2.1362	1.76493	0.630145	0.52597		2.40304
2	0.680069	0.86566	0.494479		38.2379	951.079	39.8957	142.247	32.4208	15.9058	52.3986	368.139	36.9517	166.638	3.30566	26.0232	166.638	131.683	91.6737	951.079	119.83	148.88		1.13511	2.16755	0.352204	0.34448	0.229439	0.87687	0.421358	-0.118621	-0.361707	-0.0552242	-0.569481	-0.462487	-0.0552242	-0.329157	1.92385	2.16755	0.295016	1.45718		1.54126
2.5	0.55966	0.715071	0.404249		37.1104	797.036	30.6314	136.118	29.4732	16.0702	52.1562	688.979	34.1917	168.274	3.68709	28.5061	168.274	137.768	88.4999	797.036	114.24	117.26		1.07216	1.65451	0.0382041	0.28655	0.117664	0.89627	0.414783	0.649514	-0.409382	-0.0459454	-0.519804	-0.411203	-0.0459454	-0.298162	1.82263	1.65451	0.234604	0.935314		0.10084
3	0.558159	0.694426	0.421891		26.7807	711.407	28.2425	148.115	25.6098	16.3494	56.8215	292.381	33.7882	161.579	4.47649	29.1671	161.579	144.745	78.9536	711.407	134.68	119.91		0.49537	1.36933	-0.0427642	0.399938	-0.0288431	0.929219	0.541335	-0.299998	-0.416352	-0.0839056	-0.416996	-0.39755	-0.0839056	-0.262618	1.51816	1.36933	0.455502	0.97905		0.496529
3.5	0.531253	0.67419	0.388315		27.284	578.605	23.9589	165.152	26.9711	13.3185	58.6586	205.696	29.3781	157.251	4.98727	31.0056	157.251	173.06	69.6048	578.605	134.75	150.11		0.523474	0.927035	-0.18795	0.560973	0.0227795	0.571572	0.591167	-0.507533	-0.492531	-0.108444	-0.350473	-0.359575	-0.108444	-0.11837	1.21999	0.927035	0.456258	1.47749		0.174476
4	0.424687	0.567895	0.281479		27.1957	509.019	20.8316	165.861	25.4352	14.3371	52.4835	207.885	30.3416	157.022	5.68384	31.6917	157.022	163.872	73.9757	509.019	110.26	98.175		0.518544	0.695279	-0.293945	0.56767	-0.0354612	0.691767	0.423663	-0.502294	-0.475888	-0.109743	-0.259754	-0.345403	-0.109743	-0.165177	1.35939	0.695279	0.191592	0.620326		2.1328
4.5	0.426047	0.559379	0.292714		30.7078	476.601	22.6395	182.634	24.6349	13.3832	57.9198	101.647	27.8656	163.024	6.67374	34.1771	163.024	189.441	75.7673	476.601	132.1	126.77		0.714648	0.587312	-0.232668	0.726207	-0.0658113	0.579206	0.571126	-0.756643	-0.518657	-0.075711	-0.130832	-0.294067	-0.075711	-0.0349202	1.41653	0.587312	0.427619	1.09227		1.87727
5	0.497471	0.633356	0.361586		33.3465	619.074	35.575	180.232	25.8843	13.7578	44.7659	259.024	36.9896	168.268	4.23274	34.8171	168.268	212.844	66.2357	619.074	110.33	101.47		0.861987	1.06182	0.20576	0.703497	-0.0184315	0.623407	0.214316	-0.379858	-0.361051	-0.0459794	-0.448741	-0.280847	-0.0459794	0.0843066	1.11253	1.06182	0.192349	0.674708		0.263931
5.5	0.45321	0.567804	0.338616		28.464	563.4	27.5394	171.105	31.6135	14.0699	47.5144	230.822	31.2236	171.165	3.95316	36.4112	171.165	249.373	76.761	563.4	107.46	103.88		0.589362	0.876394	-0.0665952	0.617235	0.198828	0.66024	0.28887	-0.44738	-0.460652	-0.0295554	-0.485152	-0.247921	-0.0295554	0.270395	1.44823	0.876394	0.161332	0.714484		1.69281
6	0.521663	0.649588	0.393737		25.5949	710.834	27.6477	169.698	26.8958	14.2452	55.5822	262.81	28.6656	166.03	4.17684	38.9522	166.03	241.617	73.9979	710.834	106.21	115.39		0.429156	1.36742	-0.0629234	0.603938	0.0199256	0.680918	0.507715	-0.370794	-0.504838	-0.0586671	-0.456021	-0.195437	-0.0586671	0.230885	1.3601	1.36742	0.147823	0.90445		1.62977
6.5	0.610681	0.752512	0.468849		27.2743	728.566	25.8048	170.081	28.7701	11.6774	66.1867	304.624	28.7485	193.153	5.78944	38.2476	193.153	284.498	66.2779	728.566	116.49	108.09		0.522933	1.42648	-0.125387	0.607562	0.0909998	0.377929	0.795374	-0.270685	-0.503406	0.0951092	-0.246001	-0.209991	0.0951092	0.449334	1.11388	1.42648	0.25892	0.783968		2.94569
7	0.607487	0.726604	0.488371		27.8123	662.717	26.2942	190.901	29.0626	17.8383	64.7827	207.895	30.1851	204.191	5.92537	37.8467	204.191	319.846	66.1023	662.717	120.78	107.73		0.552973	1.20717	-0.108798	0.804342	0.102093	1.1049	0.757288	-0.502269	-0.478591	0.157692	-0.228298	-0.218271	0.157692	0.629409	1.10828	1.20717	0.305283	0.778026		0.291994
7.5	0.713252	0.905374	0.52113		31.2708	664.222	28.435	176.731	27.6572	18.7861	52.9742	225.003	30.1405	199.709	4.92282	36.9773	199.709	314.492	129.632	664.222	106.34	107.6		0.746084	1.21218	-0.0362406	0.670415	0.0487979	1.21674	0.436971	-0.461311	-0.479361	0.132279	-0.358866	-0.236229	0.132279	0.602134	3.13449	1.21218	0.149228	0.77588		1.64968
8	0.744078	0.887504	0.600651		33.2932	751.53	28.5557	185.292	32.2099	13.7394	58.3439	220.665	35.6452	170.671	6.61101	35.4265	170.671	346.851	99.58	751.53	125.4	102.66		0.85901	1.50296	-0.0321481	0.751324	0.221444	0.621243	0.582631	-0.471697	-0.384274	-0.0323563	-0.139002	-0.268261	-0.0323563	0.766985	2.17602	1.50296	0.355212	0.694348
8.5	0.754322	0.950536	0.558108		35.5387	815.187	35.897	168.675	27.376	13.7961	52.3038	168.88	35.6891	133.954	4.03939	34.6411	133.954	251.271	125.399	815.187	127.14	105.86		0.984395	1.71497	0.216675	0.594273	0.0381355	0.627924	0.418787	-0.595677	-0.383516	-0.24053	-0.473921	-0.284483	-0.24053	0.280065	2.99948	1.71497	0.374016	0.747163		Time(min)
9	0.943276	1.20008	0.686475		37.3817	954.735	32.47	174.531	28.2421	14.1238	68.4813	190.198	30.3672	125.849	3.89493	32.7696	125.849	369.964	164.097	954.735	128.94	115.74		1.08731	2.17973	0.10052	0.649617	0.0709807	0.666601	0.857617	-0.544638	-0.475446	-0.286482	-0.492736	-0.323139	-0.286482	0.884731	4.23374	2.17973	0.393469	0.910227		25-30		Mean	sem	n
9.5	0.843384	1.03446	0.652309		41.2472	888.972	32.6969	172.073	28.0361	15.9203	65.382	156.053	38.6226	110.164	3.96919	31.0251	110.164	372.059	111.962	888.972	127.83	103.15		1.30314	1.9607	0.108211	0.626382	0.0631684	0.878581	0.773544	-0.626387	-0.332844	-0.375409	-0.483065	-0.359173	-0.375409	0.895401	2.57092	1.9607	0.381473	0.702436		-0.03664		-0.497622	0.0823347	17
10	1.09636	1.3782	0.81452		46.4248	746.765	31.3405	185.973	29.4555	18.2965	59.7071	265.461	24.9371	132.394	6.6156	30.3602	132.394	367.505	182.793	746.765	136.5	153.16		1.59225	1.48709	0.0622382	0.757768	0.116992	1.15897	0.619609	-0.364447	-0.569244	-0.249376	-0.138404	-0.372905	-0.249376	0.872202	4.83001	1.48709	0.475171	1.52782		-0.798406
10.5	1.35229	1.74474	0.959831		41.29	929.295	35.4558	193.613	31.1117	17.5678	70.6134	196.621	25.6369	147.208	2.76643	31.1283	147.208	346.239	242.151	929.295	133.1	129.18		1.30554	2.095	0.201719	0.829974	0.179797	1.07299	0.915451	-0.52926	-0.557156	-0.165381	-0.639708	-0.357041	-0.165381	0.763865	6.72319	2.095	0.438426	1.13205
11	1.29527	1.63344	0.95711		76.1882	911.304	40.1531	194.246	32.2756	17.8352	61.3438	231.215	25.5178	168.391	3.13247	28.224	168.391	187.436	188.986	911.304	83.461	154.33		3.25416	2.03508	0.360928	0.835959	0.223934	1.10454	0.664006	-0.446438	-0.559212	-0.045285	-0.592037	-0.417028	-0.045285	-0.0451347	5.02753	2.03508	-0.0980277	1.54713		-0.738192
11.5	1.31955	1.68879	0.950305		62.4867	990.949	36.403	203.006	36.2779	18.5711	59.7321	220.522	26.2165	171.188	4.13469	25.9236	171.188	213.549	224.877	990.949	78.67	86.374		2.48911	2.30034	0.233823	0.918752	0.375707	1.19138	0.620286	-0.472038	-0.547144	-0.0294261	-0.461511	-0.464545	-0.0294261	0.0878968	6.17225	2.30034	-0.149805	0.425557		-0.55395
12	1.59171	1.97978	1.20363		93.5949	1064.91	39.2159	225.417	30.1275	20.6139	58.0569	240.303	28.9305	169.361	2.62506	23.142	169.361	334.795	165.877	1064.91	137.04	388.9		4.22612	2.54668	0.329164	1.13058	0.142476	1.43242	0.574846	-0.42468	-0.500263	-0.039785	-0.658119	-0.522	-0.039785	0.705568	4.2905	2.54668	0.481007	5.41859		-0.934404
12.5	1.21857	1.52938	0.907751			921.328	38.8902	221.699	37.6153	19.2758	60.4235	271.345	35.1314	169.504	2.37843	19.2946	169.504	314.682	199.704	921.328	137.46	200.55			2.06846	0.318125	1.09544	0.426424	1.27453	0.63904	-0.35036	-0.393149	-0.0389714	-0.69024	-0.601466	-0.0389714	0.603105	5.36938	2.06846	0.485545	2.30997		-0.740524
13	1.50943	1.82474	1.19412		94.858	986.177	40.9902	232.015	30.6982	20.1985	62.9479	310.434	37.2747	162.588	2.73021	15.5642	162.588	342.658	161.448	986.177	141.4	238.99		4.29664	2.28445	0.3893	1.19294	0.164117	1.38341	0.707519	-0.256775	-0.356127	-0.0781851	-0.644426	-0.678519	-0.0781851	0.745626	4.14926	2.28445	0.528126	2.9444		-0.167274
13.5	1.51692	1.81917	1.21466		87.5516	954.929	35.1722	233.773	40.4394	20.1359	65.4372	242.131	35.234	163.527	2.13442	13.065	163.527	949.79	142.242	954.929	140.54	157.57		3.88867	2.18037	0.192106	1.20956	0.533516	1.37602	0.775042	-0.420304	-0.391378	-0.0728627	-0.72202	-0.730142	-0.0728627	3.83858	3.53669	2.18037	0.518831	1.60061		-0.328128
14	1.3244	1.55283	1.09598		67.5193	980.21	37.4002	261.054	31.0305	23.3232	71.1135	242.662	35.5118	165.907	2.14071	12.6287	165.907	681.359	111.491	980.21	134.81	114.01		2.77011	2.26457	0.267623	1.46741	0.176721	1.75212	0.929018	-0.419033	-0.38658	-0.0593664	-0.7212	-0.739153	-0.0593664	2.47109	2.55589	2.26457	0.456907	0.881674		-0.0835906
14.5	1.20278	1.40737	0.998195		57.2371	974.445	34.8386	261.752	37.5122	21.3846	74.2064	315.737	37.8861	161.071	3.99094	11.9474	161.071	663.738	104.805	974.445	134.55	134.17		2.19598	2.24537	0.180802	1.47401	0.422515	1.52337	1.01291	-0.24408	-0.345566	-0.0867828	-0.480232	-0.753225	-0.0867828	2.38132	2.34266	2.24537	0.454097	1.2144		-0.804735
15	1.44951	1.72502	1.17399		86.8152	923.388	33.4541	273.663	39.4888	22.8848	66.7273	227.365	33.5307	160.955	2.01015	11.6536	160.955	853.09	73.8211	923.388	100.22	125.82		3.84755	2.07533	0.133877	1.58659	0.497467	1.70039	0.810037	-0.455656	-0.4208	-0.0874415	-0.738205	-0.759294	-0.0874415	3.34595	1.35446	2.07533	0.0830887	1.07659		-0.814061
15.5	1.42072	1.66056	1.18087		59.6443	937.8	32.9036	281.936	37.5953	22.6916	67.0024	285.789	32.9527	161.468	1.65475	10.1009	161.468	557.813	91.091	937.8	142.19	171.34		2.3304	2.12332	0.115218	1.66477	0.425665	1.67759	0.8175	-0.31578	-0.430785	-0.0845354	-0.78449	-0.791365	-0.0845354	1.8417	1.90527	2.12332	0.536663	1.82787		-0.0835906
16	1.28986	1.49795	1.08177		64.2569	1049.94	35.3462	271.761	37.0898	22.3751	88.2599	341.784	35.0458	161.522	1.46968	10.7772	161.522	439.76	95.3353	1049.94	161.89	141.44		2.58795	2.49679	0.198007	1.56861	0.406494	1.64024	1.39413	-0.18172	-0.394628	-0.0842278	-0.808593	-0.777395	-0.0842278	1.24029	2.04064	2.49679	0.749563	1.33439		-0.733723
16.5	1.23626	1.47355	0.998965		86.8152	1059.67	37.6896	265.118	35.4355	21.7167	80.2007	367.701	37.7187	158.526	1.50388	9.14252	158.526	401.017	76.3099	1059.67	191.88	110.4		3.84755	2.5292	0.277433	1.50582	0.343764	1.56256	1.17551	-0.119671	-0.348458	-0.101216	-0.804139	-0.81116	-0.101216	1.04292	1.43384	2.5292	1.07367	0.822093		-0.641836
17	1.16266	1.35341	0.971924		59.2191	1023.38	37.5748	274.684	35.4355	22.6338	79.2002	395.842	36.2901	152.785	1.39512	9.53907	152.785	511.409	63.7053	1023.38	184.85	151.36		2.30665	2.40834	0.27354	1.59623	0.343764	1.67077	1.14838	-0.0522961	-0.373135	-0.133767	-0.818304	-0.802969	-0.133767	1.6053	1.03182	2.40834	0.997694	1.49812		-0.798406
17.5	1.18979	1.39222	0.987352		61.6753	1060.64	34.4616	271.145	37.3016	21.0765	76.2078	291.944	38.3069	150.127	1.27961	9.22039	150.127	611.637	67.0938	1060.64	139.85	154.62		2.4438	2.53245	0.168023	1.56278	0.414529	1.48701	1.0672	-0.301044	-0.338297	-0.148833	-0.833348	-0.809551	-0.148833	2.1159	1.1399	2.53245	0.511374	1.55192		0.0905112
18	1.28539	1.48893	1.08186		60.2342	1111.92	39.9512	275.665	38.3601	25.9268	75.457	401.625	36.9652	152.385	1.23127	9.29591	152.385	589.487	79.6732	1111.92	172.1	150.62		2.36334	2.70323	0.354086	1.60551	0.454667	2.05934	1.04684	-0.0384525	-0.361474	-0.136034	-0.839643	-0.807992	-0.136034	2.00306	1.54111	2.70323	0.859904	1.4859		-0.292627
18.5	1.43959	1.67583	1.20334		71.083	1074.76	35.0568	302.638	39.7296	27.5671	83.5434	321.89	37.6119	153.831	1.27242	9.44997	153.831	579.225	74.8893	1074.76	354.66	156.21		2.9691	2.57946	0.188196	1.86045	0.506602	2.25289	1.26619	-0.22935	-0.350302	-0.127834	-0.834284	-0.804809	-0.127834	1.95078	1.38853	2.57946	2.83285	1.57816
19	1.33722	1.5642	1.11025		79.09	1075.27	36.8442	305.25	42.4768	28.4719	77.5401	391.73	31.9714	155.879	2.23312	9.48996	155.879	394.913	73.5455	1075.27	150.58	147.53		3.41619	2.58117	0.248776	1.88514	0.610779	2.35966	1.10335	-0.0621422	-0.447735	-0.116223	-0.709165	-0.803983	-0.116223	1.01183	1.34567	2.58117	0.627335	1.4349
19.5	1.07672	1.31758	0.835859			1182.51	38.8738	327.433	37.3316	28.6217	80.2607	456.619	32.4293	161.91	1.83382	9.78848	161.91	397.039	80.4751	1182.51	118.18	130.83			2.93834	0.317568	2.09481	0.415667	2.37733	1.17714	0.0932125	-0.439826	-0.0820296	-0.761168	-0.797818	-0.0820296	1.02266	1.56668	2.93834	0.277184	1.15928
20	1.34472	1.60638	1.08306		70.0502	865.93	35.8405	308.377	40.6747	31.9877	78.9347	369.375	35.2875	160.244	2.10909	9.49141	160.244	612.552	94.5656	865.93	116.71	103.17		2.91144	1.88397	0.214758	1.91469	0.542439	2.77453	1.14117	-0.115662	-0.390453	-0.0914714	-0.725319	-0.803954	-0.0914714	2.12056	2.01609	1.88397	0.261298	0.702766
20.5	1.2883	1.54272	1.03389			1295.82	43.8112	303.46	38.6788	30.163	106.688	384.855	38.2197	149.845	1.19508	9.44853	149.845	436.613	66.3451	1295.82	145.26	113.97			3.31569	0.484912	1.86822	0.466754	2.5592	1.894	-0.0786011	-0.339803	-0.150431	-0.844357	-0.804839	-0.150431	1.22426	1.11602	3.31569	0.569841	0.881014
21	1.34407	1.61582	1.07232			1294.5	40.1023	307.314	36.9149	28.6859	106.84	293.367	37.7773	149.094	1.51278	9.18922	149.094	612.538	70.3832	1294.5	54.832	140.99			3.31132	0.359207	1.90464	0.399863	2.38491	1.89813	-0.297637	-0.347446	-0.15469	-0.80298	-0.810195	-0.15469	2.12049	1.24481	3.31132	-0.407424	1.32696
21.5	1.39227	1.6739	1.11064			1399.13	42.4805	348.567	39.4542	27.3394	102.154	370.314	35.9943	153.435	1.52966	8.93857	153.435	458.913	68.625	1399.13	76.011	134.44			3.65978	0.439812	2.29456	0.496157	2.22603	1.77102	-0.113415	-0.378245	-0.130081	-0.800782	-0.815372	-0.130081	1.33787	1.18873	3.65978	-0.178541	1.21886
22	1.54791	1.88041	1.21541			1556.48	39.6094	337.848	37.5756	27.6931	102.978	409.208	37.7948	153.368	1.33942	8.84458	153.368	463.905	70.5321	1556.48	89.903	253.7			4.18383	0.3425	2.19324	0.424917	2.26776	1.79337	-0.0202974	-0.347142	-0.130458	-0.825558	-0.817314	-0.130458	1.3633	1.24956	4.18383	-0.0284083	3.18718
22.5	1.42256	1.68788	1.15723			1127.02	43.1826	356.144	40.3075	28.8897	91.4806	344.449	38.3386	161.705	1.35408	8.71432	161.705	461.42	79.4046	1127.02	85.847	235.09			2.75353	0.463609	2.36617	0.528515	2.40896	1.48149	-0.175339	-0.33775	-0.0831922	-0.823648	-0.820005	-0.0831922	1.35064	1.53254	2.75353	-0.0722419	2.88003
23	1.39819	1.68044	1.11593			1343.82	46.5285	356.626	42.6678	27.4421	91.486	336.403	39.0302	170.903	1.30772	8.93412	170.903	595.544	79.2332	1343.82	77.006	126.45			3.47558	0.577014	2.37072	0.61802	2.23814	1.48164	-0.194602	-0.325803	-0.0310402	-0.829686	-0.815464	-0.0310402	2.03392	1.52708	3.47558	-0.167788	1.08699
23.5	1.41422	1.68673	1.1417			1364.34	54.9117	334.422	42.3383	29.1221	89.3437	354.514	36.2971	164.52	1.65369	8.83452	164.52	580.148	73.7126	1364.34	80.602	124.74			3.54389	0.861148	2.16086	0.605524	2.43638	1.42353	-0.151242	-0.373015	-0.0672288	-0.784629	-0.817522	-0.0672288	1.95548	1.351	3.54389	-0.128925	1.05877
24	1.40712	1.65049	1.16376			1193.08	55.467	337.153	36.9304	28.7088	84.5858	323.399	39.9605	173.365	1.16656	9.18097	173.365	579.043	83.0674	1193.08	154.76	206.28			2.97353	0.87997	2.18668	0.40045	2.38762	1.29447	-0.225736	-0.309733	-0.0170821	-0.84807	-0.810366	-0.0170821	1.94985	1.64936	2.97353	0.672509	2.40454
24.5	1.24783	1.47146	1.0242				53.3176	341.164	40.7031	27.8175	93.2976	328.951	42.2594	173.584	1.92427	8.9425	173.584	624.108	91.5227	#DIV/0!	66.622	138.72				0.80712	2.22459	0.543516	2.28244	1.53078	-0.212444	-0.270023	-0.0158432	-0.749389	-0.815291	-0.0158432	2.17943	1.91904	#DIV/0!	-0.280009	1.2895
25	1.47105	1.71421	1.22789			873.897	55.0557	349.966	42.4832	28.2358	90.478	367.799	41.3551	167.724	1.72496	9.10448	167.724	468.701	115.443	873.897	424.96	123.98			1.9105	0.866027	2.30778	0.611021	2.3318	1.4543	-0.119436	-0.285644	-0.0490635	-0.775347	-0.811946	-0.0490635	1.38773	2.68195	1.9105	3.59259	1.04622
25.5	1.35115	1.58596	1.11633			1028.74	47.8441	353.272	44.76	29.9891	85.9418	291.178	44.4332	161.826	1.1744	8.40168	161.826	449.541	96.6011	1028.74	62.091	224.99			2.42621	0.621604	2.33902	0.697361	2.53869	1.33125	-0.302877	-0.232473	-0.0825051	-0.847049	-0.826462	-0.0825051	1.29012	2.08101	2.42621	-0.328976	2.71334
26	1.49747	1.75311	1.24183			1003.73	47.5584	336.528	41.9096	30.1419	85.1754	227.929	46.7979	157.592	1.36705	8.15108	157.592	606.852	87.8785	1003.73	464.14	170.48			2.3429	0.61192	2.18077	0.589269	2.55672	1.31046	-0.454305	-0.191627	-0.10651	-0.821959	-0.831638	-0.10651	2.09152	1.80281	2.3429	4.01601	1.81368
26.5	1.60515	1.91886	1.29144			960.179	44.1298	345.776	44.9877	25.9034	84.2038	256.055	42.9598	162.252	1.55167	8.27996	162.252	1100.43	92.8279	960.179	517.64	121.52			2.19786	0.495712	2.26818	0.705996	2.05658	1.2841	-0.386968	-0.257924	-0.080091	-0.797915	-0.828976	-0.080091	4.606	1.96067	2.19786	4.59419	1.00562
27	1.38673	1.59944	1.17402			981.145	45.9145	322.133	44.0752	25.2205	82.8675	341.711	46.6392	168.37	1.3338	8.31783	168.37	661.536	108.042	981.145	339.17	149.45			2.26768	0.5562	2.04471	0.671391	1.976	1.24785	-0.181895	-0.194367	-0.0454012	-0.82629	-0.828194	-0.0454012	2.3701	2.44592	2.26768	2.66545	1.46659
27.5	1.45426	1.74625	1.16227			917.094	46.9292	342.768	41.4801	26.8181	76.4995	341.089	21.4636	156.066	1.77577	8.36874	156.066	345.303	103.937	917.094	566.06	194			2.05437	0.590594	2.23975	0.572983	2.16452	1.07512	-0.183385	-0.629244	-0.115164	-0.76873	-0.827142	-0.115164	0.759096	2.31497	2.05437	5.11747	2.20187
28	1.25504	1.44312	1.06696			865.7	50.3702	327.571	44.3339	24.0329	92.0449	312.223	21.3187	161.887	1.53292	7.76014	161.887	390.58	102.805	865.7	139.46	214.15			1.8832	0.707221	2.09611	0.681202	1.83586	1.4968	-0.252494	-0.631746	-0.0821582	-0.800357	-0.839713	-0.0821582	0.989757	2.27889	1.8832	0.50716	2.53443
28.5	1.19665	1.37844	1.01486			875.338	51.3737	335.353	45.73	24.06	88.4259	266.486	21.0351	158.855	1.12234	8.08619	158.855	343.791	99.8278	875.338	98.841	170.07			1.9153	0.741233	2.16966	0.734142	1.83906	1.39863	-0.361994	-0.636645	-0.0993512	-0.85383	-0.832979	-0.0993512	0.751394	2.18392	1.9153	0.0681857	1.80691
29	1.20694	1.3828	1.03107			1013.49	55.5042	341.226	40.4589	23.353	77.8135	246.109	20.6067	150.653	1.32443	7.6981	150.653	343.328	97.6139	1013.49	148.85	132.08			2.37542	0.881229	2.22517	0.534256	1.75563	1.11076	-0.410779	-0.644046	-0.145849	-0.827511	-0.840995	-0.145849	0.749035	2.11331	2.37542	0.608638	1.17991
29.5	1.21172	1.3831	1.04034			723.265	56.6222	421.195	44.344	24.0591	97.4469	229.286	20.1651	136.216	1.2564	7.78904	136.216	396.761	89.0907	723.265	132.99	134.92			1.40882	0.919123	2.98102	0.681586	1.83896	1.64333	-0.451057	-0.651675	-0.227704	-0.83637	-0.839116	-0.227704	1.02124	1.84147	1.40882	0.437238	1.22678
30	1.21286	1.38474	1.04097			779.914	54.6155	413.534	55.4747	24.668	79.8329	292.353	21.7655	136.685		8.51179	136.685		91.2596	779.914	149.96	138.37			1.59749	0.851107	2.90861	1.10368	1.91081	1.16554	-0.300065	-0.624029	-0.225043		-0.824188	-0.225043		1.91065	1.59749	0.620634	1.28372
	1.57787	2.77234	0.383392
																								Normalized Data
Time (min)	NOD Kidney	+95 Confident Interval	-95 Confident Interval		NOD1	NOD2	NOD3	NOD4	NOD5	NOD6	NOD7	NOD8	NOD9	NOD10	NOD11	NOD12	NOD13	NOD14	NOD15	NOD16	NOD17	NOD18		NOD1	NOD2	NOD3	NOD4	NOD5	NOD6	NOD7	NOD8	NOD9	NOD10	NOD11	NOD12	NOD13	NOD14	NOD15	NOD16	NOD17	NOD18
-3	-0.0177058	-0.003917	-0.0314946			304.893		194.564	7.16299	21.9175	12.9298	396.327	53.5312	171.747	8.10094	50.4045	171.747	304.976	87.8239	373.863	190.92	128			-0.0976105		-0.0283129	-0.020997	-0.0270384	-0.0270384	-0.021113	-0.0511368	-0.0753174	-0.0262571	0.0550422	0.0411121	-0.0262571	-0.149766	-0.00563252	0.106521	-0.0207079
-2	-0.0186911	-0.0135038	-0.0238784			334.862		201.428	7.36015	22.1236	13.1894	436.56	59.1171	180.43	7.73191	47.6745	180.43	377.263	87.8239	334.862	179.21	96			-0.00891025		0.0059671	0.00595041	-0.0178931	-0.0178931	-0.00146039	0.0451871	0.021173	0.0229731	0.00698114	-0.0152772	0.0229731	0.0517614	-0.00563252	-0.00891025	-0.265531
-1	0.0363969	0.0442578	0.028536		45.9187	373.863		204.707	7.4267	23.5388	13.5068	420.171	61.0259	176.957	7.20207	47.1633	176.957	393.851	89.3163	304.893	289.07	168.12			0.106521		0.0223458	0.0150465	0.0449316	0.0449316	0.0225734	0.00594974	0.0541444	0.00328402	-0.0620234	-0.0258349	0.00328402	0.0980046	0.011265	-0.0976105	0.286239
0	0.0727412	0.204345	-0.0588626		48.7471	330.943		161.904	18.7081	29.5208	17.9255	379.677	37.6387	167.246	9.39205	48.5185	167.246	278.492	99.7824	330.943	227.06	128.12		0.0615966	-0.0205093		-0.191424	1.55693	0.310485	0.310485	0.357102	-0.0909992	-0.349839	-0.0517752	0.223192	0.00215758	-0.0517752	-0.2236	0.129764	-0.0205093	-0.0197899
0.5	-0.0998882	-0.0600487	-0.139728		36.8096	251.169		153.999	5.57266	25.1245	15.0408	335.823	33.4274	161.625	7.00285	40.4118	161.625	290.206	104.685	251.169	212.99	42.452		-0.198374	-0.256616		-0.230901	-0.238355	0.115325	0.115325	0.138708	-0.195992	-0.422585	-0.0836462	-0.0879701	-0.165288	-0.0836462	-0.190944	0.185275	-0.256616	-0.675212
1	-0.163709	-0.0915098	-0.235909		35.9371	216.107		145.767	4.51843	24.5578	13.6513	272.265	28.2572	158.632	3.73301	33.3564	158.632	229.352	98.8432	216.107	158.43	41.299		-0.217375	-0.360388		-0.272013	-0.382442	0.0901686	0.0901686	0.033515	-0.348159	-0.511892	-0.100612	-0.513825	-0.311019	-0.100612	-0.360597	0.11913	-0.360388	-0.684033
1.5	-0.138673	-0.0563866	-0.220958		37.073	269.563		158.778	5.37466	23.1228	13.2091	249.306	35.8299	160.954	3.38362	26.5697	160.954	254.876	82.7617	269.563	166.12	41.15		-0.192639	-0.202176		-0.207032	-0.265417	0.0264659	0.0264659	3.58543e-05	-0.403126	-0.381084	-0.0874488	-0.559328	-0.451198	-0.0874488	-0.28944	-0.0629487	-0.202176	-0.685173
2	-0.131255	-0.0714183	-0.191091		36.5509	264.696		179.151	5.8494	23.4654	16.0946	368.139	36.9517	166.638	3.30566	26.0232	166.638	195.685	66.3395	264.696	200.94	115.34		-0.204007	-0.216581		-0.105286	-0.200532	0.0416749	0.0416749	0.218493	-0.118621	-0.361707	-0.0552242	-0.569481	-0.462487	-0.0552242	-0.454455	-0.248885	-0.216581	-0.117566
2.5	-0.127681	-0.0099521	-0.24541		37.8726	252.808		197.283	6.05571	24.2416	24.8136	688.979	34.1917	168.274	3.68709	28.5061	168.274	196.453	57.0917	252.808	184.37	125.18		-0.175223	-0.251764		-0.0147346	-0.172334	0.0761309	0.0761309	0.878588	0.649514	-0.409382	-0.0459454	-0.519804	-0.411203	-0.0459454	-0.452315	-0.353591	-0.251764	-0.042283
3	-0.130427	0.0352337	-0.296087		27.2724	301.985		232.853	8.31866	25.3042	36.938	292.381	33.7882	161.579	4.47649	29.1671	161.579	251.002	53.0089	301.985	147.27	42.814		-0.406071	-0.106216		0.162909	0.136955	0.123301	0.123301	1.79651	-0.299998	-0.416352	-0.0839056	-0.416996	-0.39755	-0.0839056	-0.30024	-0.399818	-0.106216	-0.672442
3.5	-0.120934	0.0681769	-0.310046		60.3746	293.758		243.881	7.6213	25.5852	41.0591	205.696	29.3781	157.251	4.98727	31.0056	157.251	219.879	52.747	293.758	152.84	37.739		0.314817	-0.130565		0.217988	0.0416438	0.135776	0.135776	2.1085	-0.507533	-0.492531	-0.108444	-0.350473	-0.359575	-0.108444	-0.387005	-0.402784	-0.130565	-0.71127
4	-0.0958851	0.0969774	-0.288748		66.624	304.425		140.221	6.70094	23.8395	41.5133	207.885	30.3416	157.022	5.68384	31.6917	157.022	221.664	54.3192	304.425	173.78	43.995		0.450914	-0.0989949		-0.299713	-0.0841478	0.0582796	0.0582796	2.14289	-0.502294	-0.475888	-0.109743	-0.259754	-0.345403	-0.109743	-0.38203	-0.384983	-0.0989949	-0.663407
4.5	-0.164811	-0.0420798	-0.287543		66.5466	362.512		138.603	4.9571	18.2103	26.9872	101.647	27.8656	163.024	6.67374	34.1771	163.024	222.84	59.0155	362.512	169.75	42.091		0.449229	0.0729247		-0.307792	-0.322487	-0.191612	-0.191612	1.04314	-0.756643	-0.518657	-0.075711	-0.130832	-0.294067	-0.075711	-0.378752	-0.33181	0.0729247	-0.677974
5	-0.172969	-0.0897869	-0.256152		67.7475	358.423		125.402	4.50474	21.0059	19.9015	259.024	36.9896	168.268	4.23274	34.8171	168.268	196.851	58.64	358.423	225.31	46.78		0.47538	0.0608227		-0.373718	-0.384314	-0.067509	-0.067509	0.506703	-0.379858	-0.361051	-0.0459794	-0.448741	-0.280847	-0.0459794	-0.451206	-0.336061	0.0608227	-0.642099
5.5	-0.228002	-0.165155	-0.29085		60.9081	420.261		111.08	4.91235	15.5427	12.9388	230.822	31.2236	171.165	3.95316	36.4112	171.165	206.731	56.3559	420.261	182.83	47.604		0.326434	0.243844		-0.445248	-0.328603	-0.310029	-0.310029	-0.020432	-0.44738	-0.460652	-0.0295554	-0.485152	-0.247921	-0.0295554	-0.423662	-0.361922	0.243844	-0.635795
6	-0.28128	-0.225833	-0.336727		63.0933	362.033		146.235	4.40042	13.1542	5.59111	262.81	28.6656	166.03	4.17684	38.9522	166.03	243.781	58.8655	362.033	208.97	42.293		0.374024	0.0715069		-0.269676	-0.398572	-0.416062	-0.416062	-0.576708	-0.370794	-0.504838	-0.0586671	-0.456021	-0.195437	-0.0586671	-0.320369	-0.333508	0.0715069	-0.676428
6.5	-0.270713	-0.201585	-0.339842		68.5755	359.596		118.83	3.56566	12.706	6.64861	304.624	28.7485	193.153	5.78944	38.2476	193.153	255.333	60.4293	359.596	239.15	38.004		0.493413	0.0642941		-0.40654	-0.512663	-0.435957	-0.435957	-0.496647	-0.270685	-0.503406	0.0951092	-0.246001	-0.209991	0.0951092	-0.288165	-0.315802	0.0642941	-0.709242
7	-0.248137	-0.173428	-0.322845		66.6344	369.599		130.636	3.38002	9.27713	5.15815	207.895	30.1851	204.191	5.92537	37.8467	204.191	293.165	67.8052	369.599	255.79	46.839		0.45114	0.0939015		-0.347581	-0.538035	-0.588171	-0.588171	-0.609487	-0.502269	-0.478591	0.157692	-0.228298	-0.218271	0.157692	-0.182694	-0.232291	0.0939015	-0.641648
7.5	-0.258159	-0.182344	-0.333973		73.945	302.655		134.059	2.8554	6.73961	4.54264	225.003	30.1405	199.709	4.92282	36.9773	199.709	305.533	65.901	302.655	242.17	41.741		0.610347	-0.104233		-0.330484	-0.609737	-0.700816	-0.700816	-0.656086	-0.461311	-0.479361	0.132279	-0.358866	-0.236229	0.132279	-0.148214	-0.253851	-0.104233	-0.680651
8	-0.303864	-0.237668	-0.370059		82.8942	242.648		129.358	2.98747	3.04557	4.46891	220.665	35.6452	170.671	6.61101	35.4265	170.671	330.883	65.7717	242.648	217.36	46.791		0.805239	-0.281836		-0.353961	-0.591686	-0.864802	-0.864802	-0.661668	-0.471697	-0.384274	-0.0323563	-0.139002	-0.268261	-0.0323563	-0.0775415	-0.255314	-0.281836	-0.642015
8.5	-0.35864	-0.298584	-0.418696		66.7438	172.142		130.388	2.82173	2.7164	4.72849	168.88	35.6891	133.954	4.03939	34.6411	133.954	328.503	61.99	172.142	256.44	56.134		0.453523	-0.490513		-0.348817	-0.614339	-0.879414	-0.879414	-0.642015	-0.595677	-0.383516	-0.24053	-0.473921	-0.284483	-0.24053	-0.0841759	-0.298132	-0.490513	-0.570535
9	-0.368481	-0.31256	-0.424402		78.1572	140.65		135.583	3.2165	2.60852	4.42963	190.198	30.3672	125.849	3.89493	32.7696	125.849	291.001	61.3583	140.65	246.93	45.11		0.70208	-0.583719		-0.322875	-0.560384	-0.884203	-0.884203	-0.664642	-0.544638	-0.475446	-0.286482	-0.492736	-0.323139	-0.286482	-0.188728	-0.305284	-0.583719	-0.654876
9.5	-0.396968	-0.340898	-0.453037		88.0737	122.298		118.859	3.24386	2.47792	4.36198	156.053	38.6226	110.164	3.96919	31.0251	110.164	260.711	58.9065	122.298	221.78	46.912		0.918038	-0.638034		-0.406399	-0.556644	-0.89	-0.89	-0.669763	-0.626387	-0.332844	-0.375409	-0.483065	-0.359173	-0.375409	-0.273171	-0.333044	-0.638034	-0.641089
10	-0.379022	-0.318374	-0.439671		45.3434	118.296		102.471	2.93347	2.95949	4.62639	265.461	24.9371	132.394	6.6156	30.3602	132.394	217.13	54.6914	118.296	240.72	42.489		-0.0125266	-0.649881		-0.488242	-0.599067	-0.868623	-0.868623	-0.649745	-0.364447	-0.569244	-0.249376	-0.138404	-0.372905	-0.249376	-0.394671	-0.380769	-0.649881	-0.674929
10.5	-0.407568	-0.342137	-0.472999		80.1793	122.568		76.2587	2.55808	2.82455	5.33629	196.621	25.6369	147.208	2.76643	31.1283	147.208	206.207	57.8982	122.568	202.51	50.226		0.746117	-0.637236		-0.61915	-0.650374	-0.874613	-0.874613	-0.596	-0.52926	-0.557156	-0.165381	-0.639708	-0.357041	-0.165381	-0.425121	-0.34446	-0.637236	-0.615735
11	-0.366463	-0.296288	-0.436639		66.6979	116.993		64.7826	2.83549	2.66963	5.03752	231.215	25.5178	168.391	3.13247	28.224	168.391	202.61	60.3353	116.993	308.38	79.178		0.452522	-0.653737		-0.676464	-0.612459	-0.88149	-0.88149	-0.61862	-0.446438	-0.559212	-0.045285	-0.592037	-0.417028	-0.045285	-0.435149	-0.316866	-0.653737	-0.394231
11.5	-0.349372	-0.278738	-0.420005		72.5629	102.879		65.8044	2.59419	2.4257	5.05451	220.522	26.2165	171.188	4.13469	25.9236	171.188	205.487	54.42	102.879	242.83	64.83		0.580248	-0.695509		-0.671361	-0.645439	-0.892319	-0.892319	-0.617333	-0.472038	-0.547144	-0.0294261	-0.461511	-0.464545	-0.0294261	-0.42713	-0.383841	-0.695509	-0.504004
12	-0.366561	-0.296368	-0.436755		63.9821	92.8782		53.3409	3.27024	2.11609	6.53795	240.303	28.9305	169.361	2.62506	23.142	169.361	182.768	60.0083	92.8782	192.79	28.775		0.393379	-0.725109		-0.733606	-0.553038	-0.906063	-0.906063	-0.505025	-0.42468	-0.500263	-0.039785	-0.658119	-0.522	-0.039785	-0.490467	-0.320569	-0.725109	-0.779851
12.5	-0.419994	-0.34581	-0.494179			101.471		49.4902	3.79445	2.29547	6.98968	271.345	35.1314	169.504	2.37843	19.2946	169.504	214.002	53.8878	101.471	198.5	33.743			-0.699678		-0.752837	-0.481392	-0.8981	-0.8981	-0.470825	-0.35036	-0.393149	-0.0389714	-0.69024	-0.601466	-0.0389714	-0.40339	-0.389867	-0.699678	-0.741842
13	-0.372479	-0.300637	-0.444321		63.3076	98.0632		48.1384	4.93088	2.05389	7.20442	310.434	37.2747	162.588	2.73021	15.5642	162.588	226.071	61.4016	98.0632	186.92	12.74		0.378691	-0.709763		-0.759588	-0.32607	-0.908824	-0.908824	-0.454567	-0.256775	-0.356127	-0.0781851	-0.644426	-0.678519	-0.0781851	-0.369745	-0.304793	-0.709763	-0.90253
13.5	-0.414687	-0.337562	-0.491813		69.2539	96.0692		44.1675	5.15824	2.08257	7.57526	242.131	35.234	163.527	2.13442	13.065	163.527	267.167	59.3523	96.0692	215.79	17.266		0.508186	-0.715664		-0.77942	-0.294996	-0.907551	-0.907551	-0.426492	-0.420304	-0.391378	-0.0728627	-0.72202	-0.730142	-0.0728627	-0.255174	-0.327997	-0.715664	-0.867903
14	-0.400948	-0.324759	-0.477138		61.616	91.8816		42.3492	5.03795	1.9878	8.11003	242.662	35.5118	165.907	2.14071	12.6287	165.907	167.351	65.0062	91.8816	180.06	106.85		0.341851	-0.728058		-0.7885	-0.311437	-0.911758	-0.911758	-0.386006	-0.419033	-0.38658	-0.0593664	-0.7212	-0.739153	-0.0593664	-0.533446	-0.263981	-0.728058	-0.182521
14.5	-0.313408	-0.24096	-0.385856		58.8863	93.3272		44.7048	4.0323	1.73695	7.2389	315.737	37.8861	161.071	3.99094	11.9474	161.071	184.381	69.1331	93.3272	165.52	115.79		0.282406	-0.72378		-0.776736	-0.448885	-0.922893	-0.922893	-0.451958	-0.24408	-0.345566	-0.0867828	-0.480232	-0.753225	-0.0867828	-0.485971	-0.217256	-0.72378	-0.114123
15	-0.2967	-0.223355	-0.370044		50.5847	87.7931		49.7393	4.44897	1.67127	6.90233	227.365	33.5307	160.955	2.01015	11.6536	160.955	131.981	41.6016	87.7931	245.74	161.38		0.101617	-0.740159		-0.751593	-0.391935	-0.925809	-0.925809	-0.477438	-0.455656	-0.4208	-0.0874415	-0.738205	-0.759294	-0.0874415	-0.632053	-0.528974	-0.740159	0.234673
15.5	-0.373	-0.296662	-0.449338		56.9464	90.3898		61.7943	3.36152	1.73434	6.89377	285.789	32.9527	161.468	1.65475	10.1009	161.468	123.351	72.426	90.3898	193.25	13.355		0.240159	-0.732474		-0.691388	-0.540563	-0.92301	-0.92301	-0.478086	-0.31578	-0.430785	-0.0845354	-0.78449	-0.791365	-0.0845354	-0.656113	-0.179972	-0.732474	-0.897825
16	-0.409016	-0.330527	-0.487504		53.1748	88.057		88.4194	2.72684	1.62916	6.3867	341.784	35.0458	161.522	1.46968	10.7772	161.522	122.985	56.3948	88.057	177.82	132.92		0.158021	-0.739378		-0.558418	-0.627308	-0.927679	-0.927679	-0.516476	-0.18172	-0.394628	-0.0842278	-0.808593	-0.777395	-0.0842278	-0.657134	-0.361482	-0.739378	0.0169336
16.5	-0.386119	-0.308633	-0.463604		50.5847	88.9049		113.838	2.81554	1.54909	5.74188	367.701	37.7187	158.526	1.50388	9.14252	158.526	164.294	61.8884	88.9049	178.1	122.55		0.101617	-0.736868		-0.431472	-0.615186	-0.931233	-0.931233	-0.565294	-0.119671	-0.348458	-0.101216	-0.804139	-0.81116	-0.101216	-0.541969	-0.299282	-0.736868	-0.0624044
17	-0.407967	-0.319714	-0.49622		49.8828	94.4761		67.8567	2.81554	1.51604	5.93929	395.842	36.2901	152.785	1.39512	9.53907	152.785	170.27	52.2542	94.4761	178.07	154.66		0.0863301	-0.72038		-0.661111	-0.615186	-0.9327	-0.9327	-0.550348	-0.0522961	-0.373135	-0.133767	-0.818304	-0.802969	-0.133767	-0.52531	-0.408363	-0.72038	0.18326
17.5	-0.343819	-0.25804	-0.429599		47.1022	98.4851		108.62	2.54714	1.39266	4.57311	291.944	38.3069	150.127	1.27961	9.22039	150.127	235.754	51.7778	98.4851	163.37	148.18		0.0257755	-0.708514		-0.45753	-0.651869	-0.938177	-0.938177	-0.653779	-0.301044	-0.338297	-0.148833	-0.833348	-0.809551	-0.148833	-0.342749	-0.413757	-0.708514	0.133684
18	-0.33481	-0.243056	-0.426565		46.6177	95.2974		85.5785	2.38653	2.87974	5.37296	401.625	36.9652	152.385	1.23127	9.29591	152.385	178.69	57.7127	95.2974	235.79	141.59		0.0152229	-0.717949		-0.572605	-0.673821	-0.872163	-0.872163	-0.593224	-0.0384525	-0.361474	-0.136034	-0.839643	-0.807992	-0.136034	-0.501836	-0.34656	-0.717949	0.0832653
18.5	-0.419862	-0.332398	-0.507327		45.5255	84.5459		88.8874	2.79666	2.89917	4.60497	321.89	37.6119	153.831	1.27242	9.44997	153.831	211.434	40.221	84.5459	253.56	138.84		-0.00856087	-0.74977		-0.556081	-0.617765	-0.8713	-0.8713	-0.651367	-0.22935	-0.350302	-0.127834	-0.834284	-0.804809	-0.127834	-0.41055	-0.544606	-0.74977	0.0622258
19	-0.442143	-0.354552	-0.529735		43.6196	81.8426		75.9464	3.35815	3.09849	4.63176	391.73	31.9714	155.879	2.23312	9.48996	155.879	144.953	36.6705	81.8426	166.15	136.25		-0.0500677	-0.757771		-0.62071	-0.541025	-0.862452	-0.862452	-0.649338	-0.0621422	-0.447735	-0.116223	-0.709165	-0.803983	-0.116223	-0.595889	-0.584806	-0.757771	0.0424105
19.5	-0.410292	-0.314835	-0.505749			69.6853		81.4358	3.59171	2.92056	3.74359	456.619	32.4293	161.91	1.83382	9.78848	161.91	124.127	40.6304	69.6853	183.96	127.76			-0.793753		-0.593295	-0.509102	-0.870351	-0.870351	-0.71658	0.0932125	-0.439826	-0.0820296	-0.761168	-0.797818	-0.0820296	-0.653951	-0.539971	-0.793753	-0.0225441
20	-0.357396	-0.269552	-0.44524		44.2362	85.1959		111.466	3.7388	1.8076	3.31524	369.375	35.2875	160.244	2.10909	9.49141	160.244	117.958	28.9837	85.1959	134.62	121.43		-0.03664	-0.747846		-0.443316	-0.488998	-0.919757	-0.919757	-0.74901	-0.115662	-0.390453	-0.0914714	-0.725319	-0.803954	-0.0914714	-0.671148	-0.671838	-0.747846	-0.0709732
20.5	-0.374259	-0.281012	-0.467505			66.7399		140.65	3.41292	1.65445	2.01367	384.855	38.2197	149.845	1.19508	9.44853	149.845	106.247	37.8095	66.7399	196.93	119.33			-0.80247		-0.29757	-0.533538	-0.926556	-0.926556	-0.847549	-0.0786011	-0.339803	-0.150431	-0.844357	-0.804839	-0.150431	-0.703796	-0.57191	-0.80247	0.929027
21	-0.371815	-0.28692	-0.45671			63.4418		89.7945	3.32847	1.49915	3.01296	293.367	37.7773	149.094	1.51278	9.18922	149.094	102.332	38.7997	63.4418	279.97	103.33			-0.812232		-0.55155	-0.545081	-0.93345	-0.93345	-0.771894	-0.297637	-0.347446	-0.15469	-0.80298	-0.810195	-0.15469	-0.714711	-0.560699	-0.812232	1.92903
21.5	-0.354372	-0.26609	-0.442654			63.1509		114.988	3.14848	1.60728	3.28474	370.314	35.9943	153.435	1.52966	8.93857	153.435	134.19	39.5382	63.1509	276.67	115.89			-0.813093		-0.42573	-0.569681	-0.92865	-0.92865	-0.751319	-0.113415	-0.378245	-0.130081	-0.800782	-0.815372	-0.130081	-0.625896	-0.552337	-0.813093	2.92903
22	-0.481313	-0.383843	-0.578783			61.2779		30.6411	3.6123	1.54849	2.72511	409.208	37.7948	153.368	1.33942	8.84458	153.368	93.0187	39.7973	61.2779	246.84	72.08			-0.818636		-0.846973	-0.506288	-0.931259	-0.931259	-0.793687	-0.0202974	-0.347142	-0.130458	-0.825558	-0.817314	-0.130458	-0.740676	-0.549404	-0.818636	3.92903
22.5	-0.4803	-0.382846	-0.577755			66.0197		19.7835	2.82905	1.47343	3.58044	344.449	38.3386	161.705	1.35408	8.71432	161.705	127.861	34.2672	66.0197	272.82	71.677			-0.804602		-0.901197	-0.613339	-0.934591	-0.934591	-0.728932	-0.175339	-0.33775	-0.0831922	-0.823648	-0.820005	-0.0831922	-0.643539	-0.612017	-0.804602	4.92903
23	-0.399492	-0.298808	-0.500176			61.4962		20.2331	2.9119	1.4141	3.34375	336.403	39.0302	170.903	1.30772	8.93412	170.903	84.7429	33.1094	61.4962	273.61	99.098			-0.81799		-0.898952	-0.602015	-0.937225	-0.937225	-0.746851	-0.194602	-0.325803	-0.0310402	-0.829686	-0.815464	-0.0310402	-0.763748	-0.625126	-0.81799	5.92903
23.5	-0.452214	-0.354871	-0.549558			59.6949		19.4454	2.94546	1.38651	4.04529	354.514	36.2971	164.52	1.65369	8.83452	164.52	108.304	31.6167	59.6949	316.71	104.18			-0.823321		-0.902886	-0.597428	-0.93845	-0.93845	-0.693739	-0.151242	-0.373015	-0.0672288	-0.784629	-0.817522	-0.0672288	-0.698061	-0.642027	-0.823321	6.92903
24	-0.421818	-0.315987	-0.527648			61.6337		19.1818	3.24802	1.27231	4.25048	323.399	39.9605	173.365	1.16656	9.18097	173.365	81.3678	25.3065	61.6337	170.64	64.934			-0.817583		-0.904203	-0.556076	-0.94352	-0.94352	-0.678204	-0.225736	-0.309733	-0.0170821	-0.84807	-0.810366	-0.0170821	-0.773157	-0.713472	-0.817583	7.92903
24.5	-0.461006	-0.361281	-0.560731					20.0862	3.32962	1.45981	3.5448	328.951	42.2594	173.584	1.92427	8.9425	173.584	68.1733	23.6881	#DIV/0!	201.48	111.63					-0.899686	-0.544923	-0.935196	-0.935196	-0.73163	-0.212444	-0.270023	-0.0158432	-0.749389	-0.815291	-0.0158432	-0.809942	-0.731797		8.92903
25	-0.382169	-0.281694	-0.482643			92.5835		20.4839	3.65344	1.42569	3.93397	367.799	41.3551	167.724	1.72496	9.10448	167.724	67.2758	23.7047	92.5835	365.15	64.014			-0.725981		-0.8977	-0.500665	-0.936711	-0.936711	-0.702167	-0.119436	-0.285644	-0.0490635	-0.775347	-0.811946	-0.0490635	-0.812444	-0.731609	-0.725981	9.92903
25.5	-0.535293	-0.438637	-0.631949			68.0106		22.3191	3.00443	1.18315	4.07748	291.178	44.4332	161.826	1.1744	8.40168	161.826	54.6825	22.9821	68.0106	140.02	61.907			-0.798709		-0.888534	-0.589369	-0.947478	-0.947478	-0.691302	-0.302877	-0.232473	-0.0825051	-0.847049	-0.826462	-0.0825051	-0.847552	-0.739791	-0.798709	10.929
26	-0.505953	-0.412148	-0.599758			68.3535		21.8893	3.55144	1.6478	4.06942	227.929	46.7979	157.592	1.36705	8.15108	157.592	52.2955	22.8082	68.3535	289.04	50.939			-0.797694		-0.890681	-0.514607	-0.926851	-0.926851	-0.691912	-0.454305	-0.191627	-0.10651	-0.821959	-0.831638	-0.10651	-0.854207	-0.741759	-0.797694	11.929
26.5	-0.385272	-0.290975	-0.479569			72.5779		23.347	3.00623	1.4114	4.51885	256.055	42.9598	162.252	1.55167	8.27996	162.252	53.1314	22.677	72.5779	401.24	60.945			-0.785191		-0.883401	-0.589123	-0.937345	-0.937345	-0.657886	-0.386968	-0.257924	-0.080091	-0.797915	-0.828976	-0.080091	-0.851876	-0.743245	-0.785191	12.929
27	-0.521409	-0.421829	-0.620989			72.2451		23.2365	3.04471	1.70164	4.65161	341.711	46.6392	168.37	1.3338	8.31783	168.37	106.98	22.0803	72.2451	118.44	43.017			-0.786176		-0.883953	-0.583864	-0.924461	-0.924461	-0.647836	-0.181895	-0.194367	-0.0454012	-0.82629	-0.828194	-0.0454012	-0.701755	-0.750001	-0.786176	13.929
27.5	-0.464885	-0.37254	-0.557231			77.3729		25.6368	3.37587	1.67047	4.6818	341.089	21.4636	156.066	1.77577	8.36874	156.066	111.234	21.4198	77.3729	253.79	35.143			-0.771		-0.871965	-0.538603	-0.925844	-0.925844	-0.64555	-0.183385	-0.629244	-0.115164	-0.76873	-0.827142	-0.115164	-0.689894	-0.757479	-0.771	14.929
28	-0.448487	-0.357038	-0.539937			76.8097		24.7489	3.60883	1.61977	4.8151	312.223	21.3187	161.887	1.53292	7.76014	161.887	100.57	21.1975	76.8097	265.48	52.355			-0.772667		-0.876399	-0.506763	-0.928095	-0.928095	-0.635458	-0.252494	-0.631746	-0.0821582	-0.800357	-0.839713	-0.0821582	-0.719624	-0.759995	-0.772667	15.929
28.5	-0.53393	-0.442538	-0.625322			77.3822		24.9993	2.81738	1.60265	4.63464	266.486	21.0351	158.855	1.12234	8.08619	158.855	148.221	21.029	77.3822	190.76	45.191			-0.770972		-0.875149	-0.614934	-0.928855	-0.928855	-0.649121	-0.361994	-0.636645	-0.0993512	-0.85383	-0.832979	-0.0993512	-0.586778	-0.761903	-0.770972	16.929
29	-0.449601	-0.348201	-0.551001			60.6596		26.3747	3.60716	1.77834	5.31935	246.109	20.6067	150.653	1.32443	7.6981	150.653	119.594	20.7973	60.6596	244.87	59.425			-0.820466		-0.86828	-0.50699	-0.921056	-0.921056	-0.597283	-0.410779	-0.644046	-0.145849	-0.827511	-0.840995	-0.145849	-0.666588	-0.764527	-0.820466	17.929
29.5	-0.524822	-0.439279	-0.610365			51.3086		31.6765	3.72599	1.75279	6.55392	229.286	20.1651	136.216	1.2564	7.78904	136.216	97.2493	21.0633	51.3086	266.85	68.092			-0.848142		-0.841802	-0.490749	-0.92219	-0.92219	-0.503816	-0.451057	-0.651675	-0.227704	-0.83637	-0.839116	-0.227704	-0.728882	-0.761515	-0.848142	18.929
30	-0.426235	-0.339077	-0.513392			78.4525		40.0413	4.22025	1.8066	6.89172	292.353	21.7655	136.685		8.51179	136.685		22.2434	78.4525	212.99	42.452			-0.767804		-0.800026	-0.423196	-0.919802	-0.919802	-0.478242	-0.300065	-0.624029	-0.225043		-0.824188	-0.225043		-0.748154	-0.767804	19.929
	-0.577592	-0.486388	-0.668795

## Sheet: Fig 1f
Pancreas		More data starts at row 68			Raw Data				Normalized Data			Bar Chart Data
Time (min)	Pancreas mean	+95 Confident Interval	-95 Confident Interval		NOD1	NOD2		Time (min)	NOD1	NOD2		Time(min)	Pancreas
-3	-0.131297	0.0486918	-0.311285		112.886	76.2949		-3	0.0486918	-0.311285		25-30		Mean	sem	n
-2	-0.130094	-0.0346955	-0.225492		103.91	85.7989		-2	-0.0346955	-0.225492		-0.436273		-0.299793		2
-1	0.26139	0.536776	-0.0139963		106.138	170.242		-1	-0.0139963	0.536776		-0.163314
0	-0.0680082	-0.0256947	-0.110322		95.7694	107.932		0	-0.110322	-0.0256947
0.5	-0.0016548	0.103445	-0.106754		96.1534	122.238		0.5	-0.106754	0.103445		Time(min)	Kidney
1	-0.0312668	0.0589541	-0.121488		94.5674	117.309		1	-0.121488	0.0589541		25-30		Mean	sem	n
1.5	-0.0185597	0.0681435	-0.105263		96.314	118.327		1.5	-0.105263	0.0681435		-0.0835906		-0.168561		2
2	-0.0853176	0.0566556	-0.227291		83.1783	117.055		2	-0.227291	0.0566556		-0.253531
2.5	-0.215617	-0.198895	-0.232339		82.6349	88.7453		2.5	-0.232339	-0.198895
3	-0.278942	-0.258553	-0.299332		79.8131	77.619		3	-0.258553	-0.299332
3.5	-0.225887	-0.166376	-0.285398		76.9233	92.3476		3.5	-0.285398	-0.166376
4	-0.214786	-0.127501	-0.302072		75.1285	96.6542		4	-0.302072	-0.127501
4.5	-0.157288	-0.0054047	-0.309171		74.3643	110.18		4.5	-0.309171	-0.00540466
5	-0.0302054	0.244776	-0.305187		74.7931	137.894		5	-0.305187	0.244776
5.5	-0.194082	-0.0995733	-0.288591		76.5796	99.748		5.5	-0.288591	-0.0995733
6	-0.0557595	0.200803	-0.312322		74.0251	133.023		6	-0.312322	0.200803
6.5	-0.0050572	0.329192	-0.339306		71.1204	147.246		6.5	-0.339306	0.329192
7	0.0292508	0.345851	-0.28735		76.7132	149.091		7	-0.28735	0.345851
7.5	-0.0349105	0.209138	-0.278959		77.6165	133.947		7.5	-0.278959	0.209138
8	-0.131202	0.0234132	-0.285817		76.8782	113.372		8	-0.285817	0.0234132
8.5	-0.268174	-0.256307	-0.280041		77.4999	82.3852		8.5	-0.280041	-0.256307
9	-0.323118	-0.32041	-0.325826		72.5715	75.284		9	-0.325826	-0.32041
9.5	-0.371588	-0.347565	-0.395611		70.2313	66.9533		9.5	-0.347565	-0.395611
10	-0.540119	-0.389427	-0.690811		33.2827	67.6384		10	-0.690811	-0.389427
10.5	-0.322957	-0.225506	-0.420407		62.3902	85.7973		10.5	-0.420407	-0.225506
11	-0.344678	-0.120547	-0.56881		46.4154	97.4246		11	-0.56881	-0.120547
11.5	-0.251683	-0.0555601	-0.447805		59.441	104.624		11.5	-0.447805	-0.0555601
12	-0.185048	0.053582	-0.423678		62.0382	116.714		12	-0.423678	0.053582
12.5	-0.171584	0.0700089	-0.413176		63.1686	118.534		12.5	-0.413176	0.0700089
13	-0.114369	0.204334	-0.433072		61.027	133.414		13	-0.433072	0.204334
13.5	-0.141396	0.151132	-0.433925		60.9352	127.521		13.5	-0.433925	0.151132
14	-0.0806089	0.201012	-0.36223		68.6528	133.046		14	-0.36223	0.201012
14.5	0.0458769	0.45748	-0.365726		68.2764	161.457		14.5	-0.365726	0.45748
15	-0.0023068	0.394898	-0.399512		64.6395	154.525		15	-0.399512	0.394898
15.5	-0.189216	0.0140963	-0.392527		65.3914	112.34		15.5	-0.392527	0.0140963
16	-0.166634	-0.0525935	-0.280675		77.4318	104.952		16	-0.280675	-0.0525935
16.5	-0.0705272	0.129986	-0.27104		78.4689	125.178		16.5	-0.27104	0.129986
17	-0.264106	-0.109291	-0.418921		62.5503	98.6715		17	-0.418921	-0.109291
17.5	-0.265069	-0.142097	-0.388041		65.8743	95.0372		17.5	-0.388041	-0.142097
18	-0.489806	-0.413926	-0.565686		63.088	48.1127		18	-0.413926	-0.565686
18.5	-0.228152	-0.0492342	-0.40707		63.8259	105.324		18.5	-0.40707	-0.0492342
19	-0.191394	0.0171125	-0.3999		64.5977	112.674		19	-0.399901	0.0171125
19.5	-0.25321	-0.118241	-0.388179		65.8594	97.68		19.5	-0.388179	-0.118241
20	-0.338648	-0.272313	-0.404983		64.0507	80.6121		20	-0.404983	-0.272313
20.5	-0.154519	0.109623	-0.41866		62.5783	122.922		20.5	-0.41866	0.109623
21	-0.29432	-0.206968	-0.381672		66.5599	87.8509		21	-0.381672	-0.206968
21.5	-0.310164	-0.250889	-0.369439		67.8767	82.9854		21.5	-0.369439	-0.250889
22	-0.344095	-0.224387	-0.463804		57.7188	85.9213		22	-0.463804	-0.224387
22.5	-0.260883	-0.0202221	-0.501545		53.6562	108.538		22.5	-0.501545	-0.0202221
23	-0.375289	-0.302779	-0.447799		59.4416	77.2371		23	-0.447799	-0.302779
23.5	-0.249872	-0.0305946	-0.469149		57.1435	107.389		23.5	-0.469149	-0.0305946
24	-0.301177	-0.118474	-0.48388		55.5577	97.6542		24	-0.48388	-0.118474
24.5	-0.315684	-0.203743	-0.427625		61.6133	88.2082		24.5	-0.427625	-0.203743
25	-0.342257	-0.251916	-0.432599		61.0779	82.8717		25	-0.432599	-0.251916
25.5	-0.31061	-0.187099	-0.434121		60.914	90.052		25.5	-0.434121	-0.187099
26	-0.301801	-0.205114	-0.398488		64.7497	88.0563		26	-0.398488	-0.205114
26.5	-0.296222	-0.161624	-0.43082		61.2694	92.8741		26.5	-0.43082	-0.161623
27	-0.249847	-0.0664717	-0.433222		61.0108	103.415		27	-0.433222	-0.0664717
27.5	-0.197629	0.0583994	-0.453657		58.8111	117.248		27.5	-0.453657	0.0583994
28	-0.194104	0.0815164	-0.469723		57.0816	119.809		28	-0.469723	0.0815163
28.5	-0.311582	-0.132697	-0.490468		54.8485	96.0786		28.5	-0.490468	-0.132697
29	-0.287499	-0.113486	-0.461512		57.9656	98.2067		29	-0.461512	-0.113486
29.5	-0.425522	-0.365267	-0.485777		55.3535	70.3148		29.5	-0.485777	-0.365267
30	-0.438227	-0.375504	-0.500951		53.7202	69.1808		30	-0.500951	-0.375504
		More data starts at row 68			Raw Data				Normalized Data
Time (min)	Kidney mean	+95 Confident Interval	-95 Confident Interval		NOD1	NOD2		Time (min)	NOD1	NOD2
-3	-0.0107944	0.00466827	-0.0262571		70.0472	101.76		-3	-0.0262571	0.00466827
-2	0.0129841	0.0229731	0.00299512		73.5886	101.59		-2	0.0229731	0.00299512
-1	-0.0021897	0.00328402	-0.00766339		72.1723	100.511		-1	0.00328402	-0.00766339
0	-0.115778	-0.0517752	-0.17978		68.2115	83.0777		0	-0.0517752	-0.17978
0.5	-0.158269	-0.0836462	-0.232891		65.9189	77.6982		0.5	-0.0836462	-0.232891
1	-0.187601	-0.100612	-0.274591		64.6984	73.4746		1	-0.100612	-0.274591
1.5	-0.197693	-0.0874488	-0.307938		65.6453	70.0969		1.5	-0.0874488	-0.307938
2	-0.188161	-0.0552242	-0.321098		67.9634	68.764		2	-0.0552242	-0.321098
2.5	-0.160367	-0.0459454	-0.274788		68.6309	73.4545		2.5	-0.0459454	-0.274788
3	-0.158579	-0.0839056	-0.233251		65.9002	77.6617		3	-0.0839056	-0.233251
3.5	-0.194323	-0.108444	-0.280202		64.135	72.9062		3.5	-0.108444	-0.280202
4	-0.197933	-0.109743	-0.286122		64.0416	72.3066		4	-0.109743	-0.286122
4.5	-0.151507	-0.075711	-0.227303		66.4897	78.2642		4.5	-0.075711	-0.227303
5	-0.120281	-0.0459794	-0.194584		68.6285	81.5782		5	-0.0459794	-0.194584
5.5	-0.102611	-0.0295554	-0.175668		69.8099	83.4942		5.5	-0.0295554	-0.175668
6	-0.111797	-0.0586671	-0.164927		67.7158	84.5821		6	-0.0586671	-0.164927
6.5	-0.0361279	0.0951092	-0.167365		78.7778	84.3351		6.5	0.0951092	-0.167365
7	-0.0043564	0.157692	-0.166404		83.2797	84.4324		7	0.157692	-0.166404
7.5	-0.013825	0.132279	-0.159929		81.4516	85.0883		7.5	0.132279	-0.159929
8	-0.0474244	-0.0323563	-0.0624925		69.6084	94.9574		8	-0.0323563	-0.0624925
8.5	-0.145761	-0.0509921	-0.24053		54.6333	96.1222		8.5	-0.24053	-0.0509921
9	-0.189786	-0.0930913	-0.286482		51.3277	91.8581		9	-0.286482	-0.0930913
9.5	-0.173315	0.0287782	-0.375409		44.9306	104.202		9.5	-0.375409	0.0287782
10	-0.102689	0.0439988	-0.249376		53.9969	105.744		10	-0.249376	0.0439988
10.5	-0.0863089	-0.0072364	-0.165381		60.0391	100.554		10.5	-0.165381	-0.0072364
11	0.0500551	0.145395	-0.045285		68.6784	116.014		11	-0.045285	0.145395
11.5	0.0551982	0.139823	-0.0294261		69.8192	115.449		11.5	-0.0294261	0.139823
12	0.0486192	0.137023	-0.039785		69.0741	115.166		12	-0.039785	0.137023
12.5	0.0351882	0.109348	-0.0389714		69.1326	112.363		12.5	-0.0389714	0.109348
13	-0.0296743	0.0188364	-0.0781851		66.3117	103.195		13	-0.0781851	0.0188364
13.5	0.00434093	0.0815445	-0.0728627		66.6946	109.546		13.5	-0.0728627	0.0815445
14	-0.0103212	0.038724	-0.0593664		67.6654	105.209		14	-0.0593664	0.038724
14.5	-0.135455	-0.0867828	-0.184128		65.6932	82.6373		14.5	-0.0867828	-0.184128
15	-0.152528	-0.0874415	-0.217615		65.6458	79.2454		15	-0.0874415	-0.217615
15.5	-0.136231	-0.0845354	-0.187927		65.8549	82.2525		15.5	-0.0845354	-0.187927
16	-0.138542	-0.0842278	-0.192857		65.877	81.7531		16	-0.0842278	-0.192857
16.5	-0.151246	-0.101216	-0.201275		64.6549	80.9004		16.5	-0.101216	-0.201275
17	-0.174423	-0.133767	-0.21508		62.3134	79.5022		17	-0.133767	-0.21508
17.5	-0.180792	-0.148833	-0.212751		61.2295	79.7381		17.5	-0.148833	-0.212751
18	-0.159109	-0.136034	-0.182184		62.1503	82.8342		18	-0.136034	-0.182184
18.5	-0.17705	-0.127834	-0.226267		62.7402	78.3691		18.5	-0.127834	-0.226267
19	-0.17619	-0.116223	-0.236158		63.5754	77.3673		19	-0.116223	-0.236158
19.5	-0.154431	-0.0820296	-0.226832		66.0351	78.3119		19.5	-0.0820296	-0.226832
20	-0.160902	-0.0914714	-0.230333		65.3559	77.9573		20	-0.0914714	-0.230333
20.5	-0.198492	-0.150431	-0.246554		61.1146	76.3144		20.5	-0.150431	-0.246554
21	-0.183623	-0.15469	-0.212556		60.8082	79.7578		21	-0.15469	-0.212556
21.5	-0.176008	-0.130081	-0.221934		62.5785	78.808		21.5	-0.130081	-0.221934
22	-0.166188	-0.130458	-0.201919		62.5514	80.8352		22	-0.130458	-0.201919
22.5	-0.152203	-0.0831922	-0.221214		65.9515	78.8809		22.5	-0.0831922	-0.221214
23	-0.111129	-0.0310402	-0.191217		69.7031	81.9193		23	-0.0310402	-0.191217
23.5	-0.16149	-0.0672288	-0.25575		67.0999	75.3829		23.5	-0.0672288	-0.25575
24	-0.158961	-0.0170821	-0.300839		70.7072	70.8159		24	-0.0170821	-0.300839
24.5	-0.166766	-0.0158432	-0.317688		70.7963	69.1093		24.5	-0.0158432	-0.317688
25	-0.183643	-0.0490635	-0.318223		68.4066	69.0551		25	-0.0490635	-0.318223
25.5	-0.203323	-0.0825051	-0.324142		66.0009	68.4557		25.5	-0.0825051	-0.324142
26	-0.208444	-0.10651	-0.310378		64.2742	69.8498		26	-0.10651	-0.310378
26.5	-0.188354	-0.080091	-0.296617		66.1746	71.2435		26.5	-0.080091	-0.296617
27	-0.178761	-0.0454012	-0.312121		68.67	69.6732		27	-0.0454012	-0.312121
27.5	-0.208802	-0.115164	-0.302439		63.6516	70.6539		27.5	-0.115164	-0.302439
28	-0.190561	-0.0821582	-0.298964		66.0259	71.0058		28	-0.0821582	-0.298964
28.5	-0.192614	-0.0993512	-0.285877		64.7891	72.3314		28.5	-0.0993512	-0.285877
29	-0.244628	-0.145849	-0.343406		61.4442	66.5045		29	-0.145849	-0.343406
29.5	-0.248245	-0.227704	-0.268787		55.5559	74.0624		29.5	-0.227704	-0.268787
30	-0.246366	-0.225043	-0.26769		55.7474	74.1735		30	-0.225043	-0.26769

## Sheet: Fig 1g
					Raw Data						Normalized Data						Bar Chart Data
Time (min)	NOD Pancreas mean	+95 Confident Interval	-95 Confident Interval		NOD1	NOD2	NOD3	NOD4	NOD5	Time (min)	NOD1	NOD2	NOD3	NOD4	NOD5		Time(min)
-3	-0.02895	0.022421	-0.08031		190.672	33.091	301.29	97.152	46.965	-3	-0.028646	0.0554099	0.0034419	0.0499325	-0.224868		25-30		Mean	sem	n
-2	-0.01402	0.017348	-0.04538		210.011	31.289	300.262	91.329	53.021	-2	0.0698707	-0.00206378	1.77762e-05	-0.0129974	-0.124917		1.6928		1.66081	0.434591	5
-1	0.042964	0.120113	-0.03419		188.203	29.6811	299.218	89.114	81.783	-1	-0.0412247	-0.0533461	-0.00345968	-0.0369351	0.349785		1.62977
0	-0.02518	0.099176	-0.14953		134.479	44.1722	277.963	97.133	48.758	0	-0.314917	0.408835	-0.074249	0.0497271	-0.195275		3.0398
0.5	0.589681	0.905833	0.273529		134.252	70.9538	329.415	149.96	138.37	0.5	-0.316072	1.26301	0.0971108	0.620634	1.28372		0.291994
1	0.640405	1.00949	0.271323		125.558	91.3941	517.46	146.22	81.423	1	-0.360364	1.91494	0.723392	0.580216	0.343843		1.64968
1.5	0.932448	1.38856	0.476336		118.759	98.3314	830.189	150.84	92.458	1.5	-0.395	2.1362	1.76493	0.630145	0.52597
2	1.10289	1.58437	0.621411		131.683	91.6737	951.079	119.83	148.88	2	-0.329157	1.92385	2.16755	0.295016	1.45718		Time(min)
2.5	0.869779	1.27571	0.463851		137.768	88.4999	797.036	114.24	117.26	2.5	-0.298162	1.82263	1.65451	0.234604	0.935314		25-30		Mean	sem	n
3	0.811884	1.13739	0.486379		144.745	78.9536	711.407	134.68	119.91	3	-0.262618	1.51816	1.36933	0.455502	0.97905		-0.432929		-0.345913	0.142394	5
3.5	0.792479	1.07645	0.508508		173.06	69.6048	578.605	134.75	150.11	3.5	-0.11837	1.21999	0.927035	0.456258	1.47749		-0.533118
4	0.540282	0.797248	0.283317		163.872	73.9757	509.019	110.26	98.175	4	-0.165177	1.35939	0.695279	0.191592	0.620326		-0.347749
4.5	0.697763	0.952151	0.443375		189.441	75.7673	476.601	132.1	126.77	4.5	-0.0349202	1.41653	0.587312	0.427619	1.09227		-0.61087
5	0.625142	0.838508	0.411776		212.844	66.2357	619.074	110.33	101.47	5	0.0843066	1.11253	1.06182	0.192349	0.674708		0.195101
5.5	0.694166	0.925004	0.463329		249.373	76.761	563.4	107.46	103.88	5.5	0.270395	1.44823	0.876394	0.161332	0.714484
6	0.802135	1.06631	0.537958		241.617	73.9979	710.834	106.21	115.39	6	0.230885	1.3601	1.36742	0.147823	0.90445
6.5	0.806515	1.01944	0.593586		284.498	66.2779	728.566	116.49	108.09	6.5	0.449334	1.11388	1.42648	0.25892	0.783968
7	0.805632	0.969184	0.642079		319.846	66.1023	662.717	120.78	107.73	7	0.629409	1.10828	1.20717	0.305283	0.778026
7.5	1.17478	1.69346	0.656098		314.492	129.632	664.222	106.34	107.6	7.5	0.602134	3.13449	1.21218	0.149228	0.77588
8	1.0991	1.427	0.771206		346.851	99.58	751.53	125.4	102.66	8	0.766985	2.17602	1.50296	0.355212	0.694348
8.5	1.22314	1.73472	0.711561		251.271	125.399	815.187	127.14	105.86	8.5	0.280065	2.99948	1.71497	0.374016	0.747163
9	1.72038	2.41476	1.026		369.964	164.097	954.735	128.94	115.74	9	0.884731	4.23374	2.17973	0.393469	0.910227
9.5	1.30219	1.71548	0.888894		372.059	111.962	888.972	127.83	103.15	9.5	0.895401	2.57092	1.9607	0.381473	0.702436
10	1.83846	2.61181	1.0651		367.505	182.793	746.765	136.5	153.16	10	0.872202	4.83001	1.48709	0.475171	1.52782
10.5	2.23051	3.38748	1.07353		346.239	242.151	929.295	133.1	129.18	10.5	0.763865	6.72319	2.095	0.438426	1.13205
11	1.69332	2.62836	0.758269		187.436	188.986	911.304	83.461	154.33	11	-0.0451347	5.02753	2.03508	-0.0980277	1.54713
11.5	1.76725	2.95012	0.584376		213.549	224.877	990.949	78.67	86.374	11.5	0.0878968	6.17225	2.30034	-0.149805	0.425557
12	2.68847	3.65916	1.71777		334.795	165.877	1064.91	137.04	388.9	12	0.705568	4.2905	2.54668	0.481007	5.41859
12.5	2.16729	3.04929	1.28529		314.682	199.704	921.328	137.46	200.55	12.5	0.603105	5.36938	2.06846	0.485545	2.30997
13	2.13037	2.81033	1.45041		342.658	161.448	986.177	141.4	238.99	13	0.745626	4.14926	2.28445	0.528126	2.9444
13.5	2.33502	2.9501	1.71993		949.79	142.242	954.929	140.54	157.57	13.5	3.83858	3.53669	2.18037	0.518831	1.60061
14	1.72603	2.1652	1.28686		681.359	111.491	980.21	134.81	114.01	14	2.47109	2.55589	2.26457	0.456907	0.881674
14.5	1.72757	2.11221	1.34293		663.738	104.805	974.445	134.55	134.17	14.5	2.38132	2.34266	2.24537	0.454097	1.2144
15	1.58708	2.13062	1.04354		853.09	73.8211	923.388	100.22	125.82	15	3.34595	1.35446	2.07533	0.0830887	1.07659
15.5	1.64697	1.92955	1.36438		557.813	91.091	937.8	142.19	171.34	15.5	1.8417	1.90527	2.12332	0.536663	1.82787
16	1.57234	1.88199	1.26268		439.76	95.3353	1049.94	161.89	141.44	16	1.24029	2.04064	2.49679	0.749563	1.33439
16.5	1.38034	1.68385	1.07684		401.017	76.3099	1059.67	191.88	110.4	16.5	1.04292	1.43384	2.5292	1.07367	0.822093
17	1.50825	1.76392	1.25259		511.409	63.7053	1023.38	184.85	151.36	17	1.6053	1.03182	2.40834	0.997694	1.49812
17.5	1.57031	1.926	1.21462		611.637	67.0938	1060.64	139.85	154.62	17.5	2.1159	1.1399	2.53245	0.511374	1.55192
18	1.71864	2.0247	1.41258		589.487	79.6732	1111.92	172.1	150.62	18	2.00306	1.54111	2.70323	0.859904	1.4859
18.5	2.06596	2.34542	1.7865		579.225	74.8893	1074.76	354.66	156.21	18.5	1.95078	1.38853	2.57946	2.83285	1.57816
19	1.40018	1.72783	1.07254		394.913	73.5455	1075.27	150.58	147.53	19	1.01183	1.34567	2.58117	0.627335	1.4349
19.5	1.39283	1.83187	0.953792		397.039	80.4751	1182.51	118.18	130.83	19.5	1.02266	1.56668	2.93834	0.277184	1.15928
20	1.39694	1.77876	1.01512		612.552	94.5656	865.93	116.71	103.17	20	2.12056	2.01609	1.88397	0.261298	0.702766
20.5	1.42137	1.90807	0.934661		436.613	66.3451	1295.82	145.26	113.97	20.5	1.22426	1.11602	3.31569	0.569841	0.881014
21	1.51923	2.1274	0.911064		612.538	70.3832	1294.5	54.832	140.99	21	2.12049	1.24481	3.31132	-0.407424	1.32696
21.5	1.44534	2.06459	0.82609		458.913	68.625	1399.13	76.011	134.44	21.5	1.33787	1.18873	3.65978	-0.178541	1.21886
22	1.99109	2.74146	1.24072		463.905	70.5321	1556.48	89.903	253.7	22	1.3633	1.24956	4.18383	-0.0284083	3.18718
22.5	1.6889	2.22708	1.15072		461.42	79.4046	1127.02	85.847	235.09	22.5	1.35064	1.53254	2.75353	-0.0722419	2.88003
23	1.59115	2.18694	0.995366		595.544	79.2332	1343.82	77.006	126.45	23	2.03392	1.52708	3.47558	-0.167788	1.08699
23.5	1.55604	2.15769	0.954398		580.148	73.7126	1364.34	80.602	124.74	23.5	1.95548	1.351	3.54389	-0.128925	1.05877
24	1.92996	2.31562	1.54431		579.043	83.0674	1193.08	154.76	206.28	24	1.94985	1.64936	2.97353	0.672509	2.40454
24.5	1.27699	1.82858	0.725399		624.108	91.5227	#DIV/0!	66.622	138.72	24.5	2.17943	1.91904		-0.280009	1.2895
25	2.1238	2.583	1.6646		468.701	115.443	873.897	424.96	123.98	25	1.38773	2.68195	1.9105	3.59259	1.04622
25.5	1.63634	2.18241	1.09027		449.541	96.6011	1028.74	62.091	224.99	25.5	1.29012	2.08101	2.42621	-0.328976	2.71334
26	2.41338	2.82627	2.0005		606.852	87.8785	1003.73	464.14	170.48	26	2.09152	1.80281	2.3429	4.01601	1.81368
26.5	2.87287	3.60571	2.14003		1100.43	92.8279	960.179	517.64	121.52	26.5	4.606	1.96067	2.19786	4.59419	1.00562
27	2.24315	2.44799	2.03831		661.536	108.042	981.145	339.17	149.45	27	2.3701	2.44592	2.26768	2.66545	1.46659
27.5	2.48955	3.20381	1.7753		345.303	103.937	917.094	566.06	194	27.5	0.759096	2.31497	2.05437	5.11747	2.20187
28	1.63869	2.02427	1.2531		390.58	102.805	865.7	139.46	214.15	28	0.989757	2.27889	1.8832	0.50716	2.53443
28.5	1.34514	1.7467	0.943582		343.791	99.8278	875.338	98.841	170.07	28.5	0.751394	2.18392	1.9153	0.0681857	1.80691
29	1.40526	1.76293	1.04759		343.328	97.6139	1013.49	148.85	132.08	29	0.749035	2.11331	2.37542	0.608638	1.17991
29.5	1.18711	1.41828	0.955947		396.761	89.0907	723.265	132.99	134.92	29.5	1.02124	1.84147	1.40882	0.437238	1.22678
30	1.35312	1.62879	1.07746							30		1.91065	1.59749	0.620634	1.28372
Time (min)	Rag1ko Pancreas mean	+95 Confident Interval	-95 Confident Interval		Rag1	Rag2	Rag3	Rag4	Rag5	Time (min)	Rag1	Rag2	Rag3	Rag4	Rag5
-3	0.067184	0.133064	0.001305		1190.98	148.299	9.19169	8.2449	0.017102	-3	-0.0078157	-0.138348	-0.0476655	0.211856	0.100923
-2	0.126731	0.232003	0.021458		1199.78	170.549	9.76826	8.9528	0.024248	-2	-0.00048315	-0.00907019	0.0120715	0.315904	0.56094
-1	-0.19391	-0.05959	-0.32824		1210.33	197.482	9.99529	3.2129	0.0052527	-1	0.00829885	0.147418	0.035594	-0.52776	-0.661863
0	-0.25459	-0.16589	-0.3433		835.324	90.1591	6.45072	7.9259	0.010999	0	-0.304107	-0.476155	-0.331653	0.164968	-0.291951
0.5	-0.40552	-0.3089	-0.50213		636.899	93.6604		2.9202	0.013576	0.5	-0.469411	-0.455812		-0.570782	-0.126059
1	-0.40189	-0.31845	-0.48532		655.578	97.8488	4.79932	3.1027	0.014332	1	-0.453851	-0.431476	-0.502751	-0.543958	-0.0773925
1.5	-0.31225	-0.18801	-0.43649		728.781	111.303	4.84159	3.4773	0.018209	1.5	-0.392866	-0.353305	-0.498372	-0.488898	0.172185
2	-0.44079	-0.38862	-0.49297		710.494	120.577	5.96483	3.2675	0.0062957	2	-0.408101	-0.299418	-0.381995	-0.519735	-0.594721
2.5	-0.45959	-0.39318	-0.52601		760.334	113.222	5.67863	3.6323	0.004482	2.5	-0.36658	-0.342154	-0.411647	-0.466116	-0.711476
3	-0.28068	-0.17544	-0.38591		732.256	107.908	7.63089	3.2546	0.016942	3	-0.389972	-0.373028	-0.209378	-0.521631	0.0906235
3.5	-0.23326	-0.12604	-0.34048		645.973	158.875	9.17307	3.2183	0.014742	3.5	-0.461852	-0.0769003	-0.0495944	-0.526966	-0.0509992
4	-0.11794	0.076275	-0.31216		690.58	153.703	12.9434	2.2686	0.019689	4	-0.424691	-0.106951	0.341039	-0.666556	0.267459
4.5	-0.09051	0.149191	-0.33021		646.07	167.317	16.5391	2.155	0.015639	4.5	-0.461771	-0.0278524	0.713583	-0.683253	0.00674424
5	-0.00725	0.202242	-0.21673		796.991	177.564	17.4907	2.0968	0.019198	5	-0.336042	0.0316854	0.812176	-0.691807	0.235851
5.5	-0.17388	0.13292	-0.48068		791.99	91.223	19.6513	2.3339	0.0087256	5.5	-0.340208	-0.469973	1.03604	-0.656958	-0.438299
6	0.059278	0.429999	-0.31144		630.402	110.403	16.8453	1.6877	0.033187	6	-0.474824	-0.358536	0.745308	-0.751938	1.13638
6.5	0.363051	1.01359	-0.28749		640.105	122.573	13.4337	2.1402	0.060015	6.5	-0.466741	-0.287823	0.391844	-0.685428	2.8634
7	-0.08518	0.194311	-0.36467		649.798	111.954	17.381	1.8539	0.020334	7	-0.458666	-0.349519	0.800815	-0.727509	0.30898
7.5	-0.06116	0.230017	-0.35233		699.818	101.581	12.6383	2.1352	0.02948	7.5	-0.416995	-0.409792	0.309429	-0.686163	0.897744
8	-0.20101	0.021465	-0.42349		632.858	95.1658	14.2762	1.919	0.01792	8	-0.472778	-0.447065	0.479129	-0.717941	0.153581
8.5	-0.25059	-0.04683	-0.45434		694.79	87.8355	10.5016	1.5313	0.02089	8.5	-0.421184	-0.489656	0.0880534	-0.774926	0.344772
9	-0.27272	-0.06902	-0.47642		666.285	78.1474	10.848	1.4914	0.019948	9	-0.44493	-0.545946	0.123938	-0.78079	0.284132
9.5	-0.55155	-0.39123	-0.71187		757.081	81.4493		1.467	0.014333	9.5	-0.36929	-0.526761	-1	-0.784377	-0.0773281
10	-0.18107	0.028865	-0.391		747.329	62.8389	11.5619	0.89509	0.020669	10	-0.377415	-0.634892	0.197905	-0.868437	0.330545
10.5	-0.20819	-0.00636	-0.41002		749.044	107.01	13.1896	1.5415	0.017401	10.5	-0.375986	-0.378249	0.366546	-0.773427	0.120171
11	-0.17611	0.012341	-0.36455		743.703	100.932	9.54953	2.9886	0.023065	11	-0.380435	-0.413559	-0.0105904	-0.560728	0.484785
11.5	-0.12421	0.120379	-0.3688		816.163	77.8018	10.5381	2.8947	0.026869	11.5	-0.32007	-0.547954	0.0918362	-0.57453	0.729664
12	-0.3174	-0.11752	-0.51727		859.127	70.8177	9.25084	0.64405	0.019149	12	-0.284277	-0.588533	-0.0415368	-0.905336	0.232697
12.5	-0.32126	-0.14885	-0.49367		921.536	73.7943	9.2487	1.0273	0.016901	12.5	-0.232286	-0.571238	-0.0417594	-0.849005	0.0879842
13	-0.24698	-0.02024	-0.47371		923.785	83.1694	13.1034	0.43272	0.016949	13	-0.230413	-0.516767	0.357619	-0.936398	0.0910741
13.5	-0.2943	-0.0849	-0.5037		897.881	83.7519	13.1397	0.61477	0.013082	13.5	-0.251992	-0.513382	0.361381	-0.90964	-0.15786
14	-0.43627	-0.39566	-0.47689		853.957	95.1211	5.54947	3.3371	0.0075974	14	-0.288585	-0.447325	-0.42503	-0.509505	-0.510925
14.5	-0.19624	-0.02371	-0.36877		887.659	99.1875	7.28199	3.2992	0.022736	14.5	-0.260508	-0.423698	-0.245526	-0.515075	0.463606
15	-0.44265	-0.24386	-0.64144		655.24	66.9009	1.72703	3.4628	0.0033815	15	-0.454132	-0.611291	-0.821065	-0.491029	-0.782319
15.5	-0.44271	-0.35784	-0.52758		733.029	88.5001	3.15822	3.3386	0.013105	15.5	-0.389328	-0.485794	-0.672782	-0.509284	-0.156379
16	-0.37765	-0.2297	-0.5256		706.506	93.0359	2.94316	3.3726	0.018361	16	-0.411424	-0.45944	-0.695064	-0.504287	0.18197
16.5	-0.40794	-0.33745	-0.47843		802.25	102.478	3.37681	3.8727	0.012077	16.5	-0.33166	-0.40458	-0.650135	-0.430781	-0.222556
17	-0.29748	-0.10224	-0.49272		785.064	103.157	2.36851	3.9838	0.022187	17	-0.345978	-0.400634	-0.754603	-0.414451	0.428265
17.5	-0.29486	-0.08204	-0.50768		809.661	92.8288	3.35135	2.9701	0.023737	17.5	-0.325487	-0.460643	-0.652773	-0.563447	0.528045
18	-0.20013	0.105048	-0.50531		778.172	97.5038	2.7269	3.4416	0.031009	18	-0.35172	-0.433481	-0.717471	-0.494145	0.996172
18.5	-0.14338	0.150091	-0.43685		727.582	99.1353	6.20488	2.9662	0.031412	18.5	-0.393865	-0.424001	-0.357124	-0.564021	1.02211
19	-0.35683	-0.26771	-0.44594		717.411	104.801	8.85075	2.52	0.011214	19	-0.402338	-0.391085	-0.0829901	-0.629604	-0.27811
19.5	-0.46261	-0.3792	-0.54602		669.307	65.7079	5.09472	2.5984	0.013015	19.5	-0.442413	-0.618222	-0.472145	-0.618081	-0.162173
20	-0.05156	0.160082	-0.26321		732.868	97.1922	11.008	2.3355	0.021478	20	-0.389461	-0.435291	0.140514	-0.656722	0.382624
20.5	-0.40149	-0.31747	-0.48551		676.783	98.9753	6.90856	2.1772	0.012705	20.5	-0.436185	-0.424931	-0.284217	-0.67999	-0.182129
21	-0.41757	-0.29794	-0.53721		814.935	92.7095	3.88785	2.0634	0.015355	21	-0.321093	-0.461336	-0.597186	-0.696716	-0.011538
21.5	-0.51445	-0.41846	-0.61044		570.164	69.0245	4.08343	1.9107	0.01317	21.5	-0.525007	-0.598952	-0.576924	-0.719161	-0.152195
22	-0.26375	0.072174	-0.59967		612.244	73.7001	3.2281	2.2791	0.032211	22	-0.489951	-0.571786	-0.665542	-0.665012	1.07355
22.5	-0.44281	-0.29185	-0.59378		633.867	74.037	4.0099	1.8606	0.01769	22.5	-0.471937	-0.569828	-0.584542	-0.726524	0.138775
23	-0.30268	-0.05428	-0.55107		649.177	76.5223	4.73749	2.2407	0.026113	23	-0.459183	-0.555388	-0.509157	-0.670656	0.680997
23.5	-0.33826	-0.13561	-0.5409		654.96	80.8168	4.23111	2.6481	0.022772	23.5	-0.454365	-0.530436	-0.561622	-0.610776	0.465924
24	-0.30355	-0.11443	-0.49268		682.155	68.5942	4.01356	4.5886	0.022138	24	-0.431709	-0.601452	-0.584163	-0.325556	0.425111
24.5	-0.32563	-0.20557	-0.44569		778.808	84.9806	6.99381	2.7601	0.017072	24.5	-0.35119	-0.506243	-0.275385	-0.594314	0.0989921
25	-0.12692	0.076495	-0.33033		652.777	74.6564	13.1695	3.0946	0.013134	25	-0.456184	-0.566229	0.364466	-0.545148	-0.154513
25.5	-0.37758	-0.28794	-0.46722		709.559	73.0544	9.27305	3.8109	0.0089417	25.5	-0.40888	-0.575537	-0.0392363	-0.439865	-0.424387
26	-0.43704	-0.37386	-0.50022		583.384	71.6238	7.56627	3.5537	0.0094199	26	-0.513994	-0.583849	-0.216073	-0.477668	-0.393604
26.5	-0.285	-0.13221	-0.43778		747.423	79.7125	6.77221	3.3138	0.020202	26.5	-0.377336	-0.536852	-0.298344	-0.51293	0.300483
27	-0.01011	0.478996	-0.49921		541.555	75.1669	6.49641	3.0626	0.045645	27	-0.548841	-0.563263	-0.326919	-0.549852	1.93835
27.5	-0.13957	0.231019	-0.51016		551.954	70.455	6.59786	2.8579	0.036184	27.5	-0.540177	-0.59064	-0.316407	-0.579939	1.32931
28	-0.27536	-0.03999	-0.51074		575.671	66.3565	6.47473	2.9994	0.025575	28	-0.52042	-0.614453	-0.329165	-0.559141	0.646364
28.5	-0.33522	-0.17289	-0.49754		591.833	66.3544	6.91512	3.088	0.019806	28.5	-0.506955	-0.614466	-0.283537	-0.546118	0.274991
29	-0.27897	-0.12734	-0.4306		718.508		7.28678	2.7733	0.017444	29	-0.401424		-0.24503	-0.592374	0.122939
29.5	-0.35853	-0.20855	-0.5085		540.908		5.90234	2.9202	0.016692	29.5	-0.54938		-0.388469	-0.570782	0.07453
30	0.016083	0.318212	-0.28605		579.568		12.6088	2.6072	0.013576	30	-0.517173		0.30638	-0.616787	-0.126059
