# Supplementary material for: Contrast-enhanced ultrasound with sub-micron sized contrast agents detects insulitis in mouse models of type1 diabetes
Source: Nat Commun. 2020 May 7;11:2238. doi: 10.1038/s41467-020-15957-8 (PMC7206014; doi:10.1038/s41467-020-15957-8)
Supplement: Supplementary file 4 — Source Data [file 41467_2020_15957_MOESM4_ESM.zip › Source Data Figure2.xlsx]

## Sheet: Fig 2a
Bar Chart Data
Time(min)		NOD Pancreas
25-30		Mean	sem	n
0.932309		2.05075	0.697845	5
0.432078
4.28298
1.6874
2.919
Time(min)		NOD Kidney
25-30		Mean	sem	n
-0.776689		-0.529973	0.139833	5
-0.677035
-0.71617
-0.469895
-0.0100759

## Sheet: Fig 2b
Bar Chart Data
Time(min)		Rag1ko Pancreas
25-30		Mean	sem	n
-0.27339		-0.208429	0.249477	5
0.665993
-0.673075
-0.697535
-0.0641407
Time(min)		Rag1ko Kidney
25-30		Mean	sem	n
0.00306959		-0.578104	0.206137	4
-0.849406
-0.891989
-0.57409

## Sheet: Fig 2c
	NOD DAPI				Autofluorescence				Rhodamine				Merge

## Sheet: Fig 2d
	Rag1ko DAPI				Autofluorescence				Rhodamine				Merge

## Sheet: Fig 2e
Bar Chart Data
	NOD Endocrine					NOD Exocrine
	Mean	sem	n			Mean	sem	n
16.3611	16.1504	1.40173	6		0.50838	5.51134	1.79188	4
13.1797					7.553
22.59					8.5648
13.4405					5.4192
16.2958
15.0356
	Rag1ko Endocrine					Rag1ko Exocrine
	Mean	sem	n			Mean	sem	n
1.9387	2.70978	0.509725	6		0.31278	4.03662	2.71808	4
1.1007					3.978
4.6013					11.743
3.098					0.11271
2.0977
3.4223

## Sheet: Fig 2f
Bar Chart Data
	NOD Endocrine
	Mean	sem	n
86.2069	87.1437	4.03673	6
90.3226
100
87.8788
88.8889
69.5652
	Rag1ko Endocrine
	Mean	sem	n
30.7692	5.51579	5.05106	6
0.333333
0.75
0.384615
0.478261
0.37931

## Sheet: Fig 2g
	NOD Islet with Tomato Lectin vascular labeling and rhodamine NB infusion

## Sheet: Fig 2h
Bar Chart Data
	Lectin NEGATIVE
	Mean	sem	n
90.4925	92.3859	0.9107	6
93.4015
92.7363
92.4788
95.7685
89.4378
	Lectin POSITIVE
	Mean	sem	n
9.50737	7.61404	0.910704	6
6.5984
7.26377
7.52106
4.23143
10.5622

## Sheet: Fig 2i
	NOD Islet					Rag1ko Islet

## Sheet: Fig 2j
Bar Chart Data
	NOD Insulitis Score
	Mean	sem	n
1	1.51718	0.158489	6
1.31667
1.89474
1.5
2.04167
1.35
	Rag1ko Insulitis Score
	Mean	sem	n
0.05	0.0720356	0.0215064	5
0.05
0.074074
0.032258
0.153846

[truncated: 5 more sheets: Fig 2k, Fig 2l, Fig 2m, Fig 2n, Fig 2o]
