# Supplementary material for: Contrast-enhanced ultrasound with sub-micron sized contrast agents detects insulitis in mouse models of type1 diabetes
Source: Nat Commun. 2020 May 7;11:2238. doi: 10.1038/s41467-020-15957-8 (PMC7206014; doi:10.1038/s41467-020-15957-8)
Supplement: Supplementary file 4 — Source Data [file 41467_2020_15957_MOESM4_ESM.zip › Source Data Figure3.xlsx]

## Sheet: Fig 3a
	Nanobubble Fraction

## Sheet: Fig 3b
Bar Chart Data
	Nano
	Mean	sem	n
201000000000	1.79333e+11	1.08679e+10	3
170000000000
167000000000
	Micro
	Mean	sem	n
37000000	3.26667e+07	2.96273e+06	3
27000000
34000000

## Sheet: Fig 3c
	Microbubble Fraction

## Sheet: Fig 3d
Bar Chart Data
	Nano
	Mean	sem	n
3800000	5200000	907377	3
6900000
4900000
	Micro
	Mean	sem	n
42000000	40000000	7e+06	3
51000000
27000000

## Sheet: Fig 3e
NB Fraction		More data starts at row 68			Raw Data						Normalized Data					Bar Chart Data
Time (min)	NB Frac mean	+95 Confident Interval	-95 Confident Interval		NOD1	NOD2	NOD3	NOD4		Time (min)	NOD1	NOD2	NOD3	NOD4		Time(min)	Pancreas
-3	0.00551401	0.036292	-0.02526		84.5786	795.88	192.42	182.463		-3	-0.028132	-0.0630643	0.0442286	0.0690237		25-30		Mean	sem	n
-2	0.0513407	0.073358	0.029323		87.9787	919.95	187.23	186.959		-2	0.0109375	0.0829949	0.0160634	0.0953671		0.523947		1.38626	0.567059	4
-1	-0.0568547	-0.01767	-0.09604		88.5232	832.52	173.16	142.623		-1	0.0171945	-0.0199305	-0.060292	-0.164391		0.35806
0	0.112973	0.208801	0.017145		79.0013	1124.4	224.63	170.921		0	-0.0922191	0.32368	0.219026	0.00140415		1.96348
0.5	0.246311	0.397423	0.0952		79.2103	1209.6	288.81	184.979		0.5	-0.0898181	0.42398	0.56732	0.083764		2.69954
1	0.39266	0.585931	0.199389		87.5418	1297.2	344.86	199.036		1	0.00591721	0.527106	0.871493	0.166124
1.5	0.361738	0.55363	0.169846		103.258	920.51	355.33	213.093		1.5	0.186502	0.0836541	0.928312	0.248484		Time(min)	Kidney
2	0.669833	0.841071	0.498594		124.272	1724.5	348.34	227.151		2	0.427972	1.03014	0.890378	0.330843		25-30		Mean	sem	n
2.5	0.557029	0.61345	0.500607		132.383	1393.3	304.69	241.208		2.5	0.521175	0.640238	0.653498	0.413203		0.350593		0.145005	0.276008	4
3	0.463073	0.539533	0.386613		124.909	1397.8	235.11	255.265		3	0.435294	0.645535	0.275899	0.495563		-0.3857
3.5	0.439761	0.589828	0.289694		110.011	1520.4	207.7	269.323		3.5	0.264107	0.789864	0.12715	0.577923		-0.2108
4	0.359319	0.540697	0.177941		111.652	1373.2	161.69	283.38		4	0.282956	0.616575	-0.122538	0.660283		0.825925
4.5	0.39633	0.5763	0.216361		118.951	1331.8	167.32	297.437		4.5	0.366826	0.567838	-0.0919846	0.742642
5	0.467308	0.633982	0.300634		129.521	866.29	283.06	311.495		5	0.488289	0.0198246	0.536115	0.825002
5.5	0.612801	0.696737	0.528864		149.586	1266.9	267.1	305.762		5.5	0.71885	0.491436	0.449503	0.791413
6	0.669695	0.820929	0.518461		179.2	1196.6	267.77	300.029		6	1.05914	0.408676	0.453139	0.757824
6.5	0.792863	0.985611	0.600114		186.704	1086.5	372.74	294.295		6.5	1.14536	0.279063	1.02279	0.724235
7	0.518409	0.792296	0.244522		107.378	805.94	405.46	288.562		7	0.233854	-0.0512214	1.20036	0.690645
7.5	0.953388	1.23182	0.674959		202.566	1123.9	461.74	282.829		7.5	1.32763	0.323091	1.50578	0.657056
8	1.02327	1.22187	0.824672		195.479	1494.6	454.03	277.096		8	1.24619	0.759491	1.46394	0.623467
8.5	1.15344	1.42902	0.877855		210.999	1538.4	513.8	271.363		8.5	1.42453	0.811054	1.7883	0.589878
9	0.955204	1.16902	0.741391		161.769	1566.4	472.04	265.63		9	0.858835	0.844017	1.56168	0.556289
9.5	0.864647	1.22896	0.500336		160.345	1025.6	531.81	259.897		9.5	0.842483	0.207369	1.88604	0.522699
10	0.940486	1.14135	0.739626		188.583	1472.7	437.12	254.164		10	1.16695	0.73371	1.37217	0.48911
10.5	1.20618	1.42588	0.98649		189.128	1769.2	517.63	300.344		10.5	1.17322	1.08276	1.80908	0.759671
11	1.39829	1.53737	1.25921		223.237	1990.3	489.19	346.524		11	1.56515	1.34305	1.65475	1.03023
11.5	1.70622	1.9663	1.44614		226.152	2090.2	638.46	392.704		11.5	1.59864	1.46065	2.46481	1.30079
12	1.70993	1.9027	1.51716		200.957	2322.4	594.31	438.884		12	1.30914	1.734	2.22521	1.57136
12.5	1.80541	2.06432	1.5465		192.79	2288.3	639.52	485.064		12.5	1.2153	1.69386	2.47056	1.84192
13	2.57082	3.53735	1.6043		216.4	1923.4	1183	531.243		13	1.48659	1.26429	5.41993	2.11248
13.5	2.12472	2.44372	1.80573		217.99	2303.6	718.49	577.423		13.5	1.50486	1.71187	2.89912	2.38304
14	1.83672	2.39297	1.28047		239.019	1100.7	672.77	623.603		14	1.7465	0.29578	2.651	2.6536
14.5	2.23226	3.11586	1.34866		141.338	1677.8	996.1	669.783		14.5	0.624071	0.97516	4.40565	2.92416
15	1.73311	2.37225	1.09398		136.594	1492.7	628.53	715.963		15	0.569561	0.757255	2.41092	3.19472
15.5	1.91285	2.60178	1.22392		141.587	1542.7	759.53	697.495		15.5	0.626935	0.816116	3.12183	3.08652
16	2.18297	3.0846	1.28133		143.436	1487.2	986.69	679.027		16	0.648176	0.75078	4.35459	2.97832
16.5	2.20407	3.18846	1.21969		149.111	1308.2	1049	660.558		16.5	0.713386	0.540055	4.69273	2.87011
17	1.58067	2.15647	1.00488		152.022	1232.6	619.68	642.09		17	0.746835	0.451057	2.36289	2.76191
17.5	1.44498	2.04382	0.846146		151.485	967.91	598.16	623.622		17.5	0.740666	0.139455	2.24611	2.65371
18	1.49827	1.92133	1.07522		147.092	1655.5	517.52	605.153		18	0.690191	0.948908	1.80849	2.54551
18.5	1.35358	1.90247	0.804685		145.67	1000.3	575.95	586.685		18.5	0.673854	0.177585	2.12558	2.4373
19	1.53177	2.01223	1.05131		146.423	1459	626.13	568.217		19	0.682503	0.717582	2.39789	2.3291
19.5	1.33493	1.84224	0.827627		148.402	1052.3	585.02	549.749		19.5	0.705238	0.238802	2.1748	2.2209
20	1.01853	1.54551	0.491538		143.279	616.52	477.12	531.28		20	0.646378	-0.274213	1.58924	2.11269
20.5	1.28955	1.79145	0.787659		146.27	1017.2	563.75	549.703		20.5	0.680741	0.197481	2.05937	2.22063
21	1.44434	1.82791	1.06076		143.739	1681.5	519.2	568.125		21	0.65166	0.979516	1.8176	2.32856
21.5	1.4812	1.93665	1.02574		136.945	1566.6	565.79	586.547		21.5	0.573598	0.844252	2.07044	2.43649
22	1.39748	1.93338	0.861587		130.769	1245.1	567.02	604.969		22	0.502624	0.465772	2.07712	2.54443
22.5	1.35384	1.89962	0.808066		126.708	1228.1	527.25	623.391		22.5	0.45596	0.445759	1.86129	2.65236
23	1.3391	1.96515	0.713055		128.153	950.29	553.7	641.814		23	0.47257	0.118712	2.00483	2.76029
23.5	1.38025	1.95247	0.808036		124.85	1298.5	495.6	660.236		23.5	0.434619	0.528636	1.68953	2.86823
24	1.48671	2.14831	0.825107		110.662	1255.3	593.59	678.658		24	0.271582	0.47778	2.22131	2.97616
24.5	1.57665	2.32625	0.827046		114.282	1072.1	672.07	697.08		24.5	0.313184	0.262111	2.6472	3.08409
25	1.45111	2.13745	0.764774		135.14	998.42	531.47	715.503		25	0.552856	0.175372	1.88419	3.19203
25.5	1.41634	2.09729	0.735379		150.695	913.62	486.41	720.03		25.5	0.731594	0.075543	1.63966	3.21855
26	1.31891	2.02292	0.614905		139.626	856.69	445.5	724.557		26	0.604399	0.00852316	1.41765	3.24508
26.5	1.24494	1.94449	0.545388		145.088	920.51	360.68	729.085		26.5	0.667159	0.0836541	0.957345	3.2716
27	1.81175	2.59801	1.0255		141.334		463.09	733.612		27	0.624024		1.51311	3.29813
27.5	1.78191	2.59859	0.965222		134.535		456.1	738.139		27.5	0.545901		1.47517	3.32465
28	1.74686	2.56505	0.928671		144.947		409.79	742.667		28	0.665548		1.22386	3.35118
28.5	1.82739	2.62189	1.0329		152.335		433.78	747.194		28.5	0.750437		1.35405	3.3777
29	1.91998	2.69864	1.14132		153.999		476.55	751.721		29	0.769558		1.58615	3.40423
29.5	1.83789	2.71663	0.959155		121.692		494.69	756.249		29.5	0.398325		1.68459	3.43075
30	1.81573	2.67154	0.95991		137.079		444.97	760.776		30	0.57513		1.41477	3.45728
		More data starts at row 68			Raw Data						Normalized Data
Time (min)	MB Fractionmean	+95 Confident Interval	-95 Confident Interval		NOD1	NOD2	NOD3	NOD4		Time (min)	NOD1	NOD2	NOD3	NOD4
-3	0.00410988	0.023859	-0.01564		5	1.2332	28.867	5		-3	0	0.0562439	-0.0398044	0
-2	-0.0113499	0.007988	-0.03069		5	1.089	30.721	5		-2	0	-0.0672643	0.0218647	0
-1	0.00724002	0.011652	0.002828		5	1.1804	30.603	5		-1	0	0.0110204	0.0179397	0
0	0.585424	1.56369	-0.39284		22.362	0.46529	33.665	1.7549		0	3.4724	-0.601476	0.11979	-0.64902
0.5	0.212054	0.791338	-0.36723		14.341	0.44888	34.737	2.2005		0.5	1.8682	-0.615531	0.155448	-0.5599
1	0.416004	1.16179	-0.32978		18	0.51191	34.432	2.4013		1	2.6	-0.561546	0.145303	-0.51974
1.5	0.495791	1.31476	-0.32318		19.513	0.51152	34.818	2.4215		1.5	2.9026	-0.56188	0.158142	-0.5157
2	0.64535	1.48375	-0.19306		20.679	0.63062	33.481	3.959		2	3.1358	-0.45987	0.11367	-0.2082
2.5	0.660723	1.6507	-0.32926		22.968	0.54921	33.79	2.2747		2.5	3.5936	-0.529598	0.123948	-0.54506
3	0.593782	1.56287	-0.3753		22.286	0.34702	32.912	2.6298		3	3.4572	-0.702775	0.0947434	-0.47404
3.5	0.697373	1.67789	-0.28314		23.017	0.44439	33.698	3.4229		3.5	3.6034	-0.619377	0.120888	-0.31542
4	0.914256	1.8403	-0.01179		23.379	0.82819	33.4	5.8045		4	3.6758	-0.29065	0.110976	0.1609
4.5	0.0605404	0.272012	-0.15093		7.5898	0.57634	33.393	5.5991		4.5	0.51796	-0.506361	0.110743	0.11982
5	0.16522	0.379266	-0.04883		8.5187	0.77663	36.47	5.3943		5	0.70374	-0.334811	0.213092	0.07886
5.5	0.190533	0.404494	-0.02343		8.4468	0.77714	32.846	6.573		5.5	0.68936	-0.334374	0.092548	0.3146
6	0.0874804	0.366518	-0.19156		8.9942	0.52837	34.716	4.7189		6	0.79884	-0.547448	0.154749	-0.05622
6.5	0.326444	0.538003	0.114885		8.904	1.0067	32.813	7.8564		6.5	0.7808	-0.137755	0.0914504	0.57128
7	0.268869	0.49409	0.043647		9.1242	0.87982	33.66	6.8872		7	0.82484	-0.246428	0.119624	0.37744
7.5	0.204312	0.469381	-0.06076		9.0946	0.61972	34.962	6.523		7.5	0.81892	-0.469206	0.162932	0.3046
8	0.235945	0.513266	-0.04138		9.517	0.65106	34.53	6.6709		8	0.9034	-0.442363	0.148562	0.33418
8.5	0.357955	0.563477	0.152434		9.2132	1.0886	33.591	7.6973		8.5	0.84264	-0.0676069	0.117329	0.53946
9	0.408052	0.76261	0.053495		11.125	0.66555	34.732	8.4094		9	1.225	-0.429952	0.155282	0.68188
9.5	0.318074	0.591978	0.044169		9.8683	0.79714	33.833	7.4525		9.5	0.97366	-0.317244	0.125378	0.4905
10	0.493697	0.749057	0.238337		11.089	1.2946	34.935	7.4306		10	1.2178	0.108833	0.162034	0.48612
10.5	0.325962	0.681193	-0.02927		10.409	0.50596	34.054	8.2798		10.5	1.0818	-0.566642	0.132729	0.65596
11	0.381757	0.706944	0.056569		11.039	0.77048	34.761	7.5153		11	1.2078	-0.340079	0.156246	0.50306
11.5	0.510674	0.883886	0.137461		11.682	0.81642	32.968	9.5521		11.5	1.3364	-0.300731	0.0966061	0.91042
12	0.422293	0.840441	0.004145		11.583	0.46246	34.401	9.161		12	1.3166	-0.6039	0.144272	0.8322
12.5	0.685854	0.939602	0.432106		11.124	1.6066	34.484	9.9776		12.5	1.2248	0.376063	0.147032	0.99552
13	0.391344	0.778177	0.004511		11.324	0.54956	33.418	8.5915		13	1.2648	-0.529298	0.111574	0.7183
13.5	0.592248	0.801818	0.382679		10.203	1.6264	33.383	9.1248		13.5	1.0406	0.393022	0.11041	0.82496
14	0.318669	0.657829	-0.02049		10.107	0.53617	34.171	8.2871		14	1.0214	-0.540767	0.136621	0.65742
14.5	0.57519	0.867753	0.282627		11.356	1.1881	35.254	9.1965		14.5	1.2712	0.0176155	0.172645	0.8393
15	0.510347	0.998017	0.022677		13.698	0.50949	34.12	8.6524		15	1.7396	-0.563618	0.134925	0.73048
15.5	0.603392	0.960236	0.246548		12.915	1.1183	36.6	8.2766		15.5	1.583	-0.0421687	0.217416	0.65532
16	0.536934	0.837175	0.236692		11.366	1.1242	34.333	8.8482		16	1.2732	-0.0371153	0.14201	0.76964
16.5	0.633601	1.11648	0.150718		14.694	0.79447	36.33	8.5335		16.5	1.9388	-0.319531	0.208435	0.7067
17	0.633224	0.999834	0.266615		13.051	1.1934	33.675	8.9021		17	1.6102	0.022155	0.120123	0.78042
17.5	0.616826	1.01833	0.215327		13.305	0.97792	35.075	9.0101		17.5	1.661	-0.162405	0.166691	0.80202
18	0.230309	0.462066	-0.00145		7.3887	0.7452	33.315	8.4854		18	0.47774	-0.361731	0.108148	0.69708
18.5	0.206373	0.402798	0.009948		6.0361	0.94375	32.14	8.7044		18.5	0.20722	-0.191672	0.0690645	0.74088
19	0.143203	0.423689	-0.13728		6.1419	0.52349	32.524	9.0711		19	0.22838	-0.551627	0.0818374	0.81422
19.5	0.0802616	0.33412	-0.1736		4.8967	0.66013	29.926	8.9044		19.5	-0.02066	-0.434594	-0.00457917	0.78088
20	0.146736	0.483166	-0.18969		7.911	0.43471	24.367	9.1095		20	0.5822	-0.627668	-0.189487	0.8219
20.5	0.384613	0.657918	0.111308		7.0275	1.3554	25.363	10.642		20.5	0.4055	0.160909	-0.156357	1.1284
21	-0.00837042	0.272208	-0.28895		4.7085	0.43685	27.481	8.6828		21	-0.0583	-0.625835	-0.0859066	0.73656
21.5	0.0662826	0.327152	-0.19459		5.5864	0.70171	23.076	8.8963		21.5	0.11728	-0.398981	-0.232429	0.77926
22	0.144537	0.512369	-0.22329		8.082	0.4136	21.086	9.5306		22	0.6164	-0.645749	-0.298622	0.90612
22.5	0.227184	0.476593	-0.02222		6.9165	0.98412	24.581	9.3245		22.5	0.3833	-0.157095	-0.182369	0.8649
23	0.0137599	0.307898	-0.28038		6.0897	0.40595	23.22	8.5852		23	0.21794	-0.652301	-0.227639	0.71704
23.5	0.121418	0.383645	-0.14081		7.1832	0.72005	22.252	8.4607		23.5	0.43664	-0.383272	-0.259837	0.69214
24	0.0702917	0.376757	-0.23617		6.866	0.50109	21.252	8.8594		24	0.3732	-0.570813	-0.2931	0.77188
24.5	0.129064	0.461717	-0.20359		7.1617	0.41458	25.6	9.3865		24.5	0.43234	-0.644909	-0.148474	0.8773
25	0.275718	0.526062	0.025374		6.8926	1.4871	18.595	9.1606		25	0.37852	0.273711	-0.381479	0.83212
25.5	0.168798	0.416478	-0.07888		6.6105	0.75136	27.841	8.9174		25.5	0.3221	-0.356455	-0.073932	0.78348
26	0.0590285	0.281835	-0.16378		5.6025	0.84131	21.916	8.3302		26	0.1205	-0.279412	-0.271014	0.66604
26.5	0.476097	0.796479	0.155716		8.9562	1.8584	16.366	9.8852		26.5	0.79124	0.591732	-0.455622	0.97704
27	0.168556	0.550583	-0.21347		9.0467	0.46936	18.67	9.2093		27	0.80934	-0.59799	-0.378985	0.84186
27.5	0.326034	0.665952	-0.01388		9.199	1.3685	12.838	9.3259		27.5	0.8398	0.172129	-0.572973	0.86518
28	0.139321	0.479804	-0.20116		7.8037	0.61077	17.99	9.3751		28	0.56074	-0.476871	-0.401603	0.87502
28.5	0.618632	1.12642	0.110842		13.976	1.9075	9.4947	8.6486		28.5	1.7952	0.633786	-0.68418	0.72972
29	0.689756	0.794881	0.58463		9.1336	1.7316		8.7971		29	0.82672	0.483127		0.75942
29.5	0.412019	0.915198	-0.09116		10.139	0.48429		8.9673		29.5	1.0278	-0.585202		0.79346
30	0.291503	0.489818	0.093189		5.499	1.2687		8.4403		30	0.0998	0.0866499		0.68806

## Sheet: Fig 3f
1-2 SIMB		More data starts at row 68			Raw Data				Normalized Data			Bar Chart Data
Time (min)	1-2 SIMB mean	+95 Confident Interval	-95 Confident Interval		NOD1	NOD2		Time (min)	NOD1	NOD2		Time(min)	Pancreas
-3	0.0804157	0.17588	-0.0150482		153.16	62.937		-3	-0.0150482	0.17588		25-30		Mean	sem	n
-2	-0.043442	-0.0416077	-0.0452762		149.03	51.1		-2	-0.0416077	-0.0452762		-0.122187		-0.182595	0.0604083	2
-1	-0.0369738	0.0566559	-0.130604		164.31	46.533		-1	0.0566559	-0.130603		-0.243003
0	3.77806	6.23601	1.32011		1125.2	124.18		0	6.23601	1.32011
0.5	5.28136	9.94469	0.618023		1701.9	86.602		0.5	9.94469	0.618023
1	4.97222	9.78842	0.156019		1677.6	61.874		1	9.78842	0.156019
1.5	4.0721	7.89904	0.245158		1383.8	66.645		1.5	7.89904	0.245158		Time(min)	Kidney
2	3.8243	7.25659	0.39201		1283.9	74.505		2	7.25659	0.39201		25-30		Mean	sem	n
2.5	3.34758	6.79871	-0.10355		1212.7	47.981		2.5	6.79871	-0.10355		0.0777531		0.120228	0.0376218	3
3	2.65838	5.12727	0.1895		952.79	63.666		3	5.12727	0.1895		0.195254
3.5	2.32923	4.39968	0.258778		839.65	67.374		3.5	4.39968	0.258778		0.0876784
4	1.41994	3.31646	-0.476583		671.21	28.015		4	3.31646	-0.476583
4.5	1.34443	3.14862	-0.45975		645.11	28.916		4.5	3.14862	-0.45975
5	1.1062	2.36388	-0.151492		717.1	35.299		5	3.61158	-0.340493
5.5	0.669173	1.75781	-0.419468		428.84	31.072		5.5	1.75781	-0.419468
6	0.67639	1.71395	-0.361176		422.02	34.192		6	1.71395	-0.361176
6.5	0.736228	1.77717	-0.304714		431.85	37.214		6.5	1.77717	-0.304714
7	0.533492	1.41968	-0.352693		376.26	34.646		7	1.41968	-0.352694
7.5	0.5746	1.44637	-0.297166		380.41	37.618		7.5	1.44637	-0.297166
8	0.460966	1.13601	-0.214081		332.15	42.065		8	1.13601	-0.214081
8.5	0.384229	1.15254	-0.384082		334.72	32.966		8.5	1.15254	-0.384082
9	0.505424	1.15145	-0.140599		334.55	45.998		9	1.15145	-0.140599
9.5	0.39326	0.959293	-0.172772		304.67	44.276		9.5	0.959293	-0.172772
10	0.482285	0.881243	0.0833267		354.55	58.67		10	1.28006	0.0961574
10.5	0.452783	0.955177	-0.0496108		304.03	50.868		10.5	0.955177	-0.0496108
11	0.370982	0.954084	-0.212119		303.86	42.17		11	0.954084	-0.212119
11.5	0.475392	1.0636	-0.112817		320.89	47.485		11.5	1.0636	-0.112817
12	0.509156	1.08605	-0.0677337		324.38	49.898		12	1.08605	-0.0677337
12.5	0.566295	1.06823	0.0643582		321.61	56.968		12.5	1.06823	0.0643582
13	0.563298	1.04585	0.0807436		318.13	57.845		13	1.04585	0.0807436
13.5	0.653021	1.18605	0.119998		339.93	59.946		13.5	1.18605	0.119998
14	0.488309	0.926945	0.049673		299.64	56.182		14	0.926945	0.049673
14.5	0.380104	0.882572	-0.122364		292.74	46.974		14.5	0.882572	-0.122364
15	0.0238301	0.237049	-0.189389		126.05	66.211		15	-0.189389	0.237049
15.5	0.08601	0.280129	-0.108109		199.06	47.737		15.5	0.280129	-0.108109
16	-0.0089341	0.230161	-0.248029		191.29	40.248		16	0.230161	-0.248029
16.5	0.0360525	0.177299	-0.105194		183.07	47.893		16.5	0.177299	-0.105194
17	0.155786	0.346367	-0.0347948		209.36	51.661		17	0.346367	-0.0347948
17.5	-0.0077451	0.043537	-0.0590272		162.27	50.364		17.5	0.043537	-0.0590272
18	0.15119	0.36791	-0.0655291		212.71	50.016		18	0.36791	-0.0655291
18.5	0.0182247	0.0352412	0.0012082		160.98	53.588		18.5	0.0352412	0.0012082
19	-0.0085302	0.0385852	-0.0556455		161.5	50.545		19	0.0385852	-0.0556455
19.5	-0.145121	-0.131576	-0.158666		135.04	45.031		19.5	-0.131576	-0.158666
20	-0.183271	-0.169372	-0.19717		124.84	44.458		20	-0.19717	-0.169372
20.5	-0.144921	-0.0250161	-0.264825		151.61	39.349		20.5	-0.0250161	-0.264825
21	-0.1847	-0.132862	-0.236539		134.84	40.863		21	-0.132862	-0.236539
21.5	-0.231598	-0.0466238	-0.416572		148.25	31.227		21.5	-0.0466238	-0.416572
22	-0.12815	-0.0951125	-0.161188		140.71	44.896		22	-0.0951125	-0.161188
22.5	-0.133051	-0.127838	-0.138264		134	46.681		22.5	-0.138264	-0.127838
23	-0.16703	-0.166214	-0.167846		129.4	44.627		23	-0.167846	-0.166214
23.5	-0.294162	-0.134534	-0.45379		134.58	29.235		23.5	-0.134534	-0.45379
24	-0.129354	-0.108617	-0.15009		138.61	45.49		24	-0.108617	-0.15009
24.5	-0.159215	-0.0714469	-0.246983		144.39	40.304		24.5	-0.0714469	-0.246983
25	-0.319755	-0.318392	-0.321118		105.99	36.336		25	-0.318392	-0.321119
25.5	-0.11593	-0.0303537	-0.201507		150.78	42.738		25.5	-0.0303537	-0.201507
26	-0.153543	-0.0350482	-0.272037		150.05	38.963		26	-0.0350482	-0.272037
26.5	-0.114665	-0.0480386	-0.181292		148.03	43.82		26.5	-0.0480386	-0.181292
27	-0.255019	-0.123601	-0.386436		136.28	32.84		27	-0.123601	-0.386436
27.5	-0.177163	-0.0450161	-0.309311		148.5	36.968		27.5	-0.0450161	-0.309311
28	-0.315687	-0.143151	-0.488223		133.24	27.392		28	-0.143151	-0.488223
28.5	-0.290413	-0.204759	-0.376067		123.66	33.395		28.5	-0.204759	-0.376067
29	-0.191792	-0.0917042	-0.291879		141.24	37.901		29	-0.0917042	-0.291879
29.5	-0.274807	0.0081672	-0.557782		156.77	23.669		29.5	0.0081672	-0.557782
30	-0.419757	-0.384343	-0.45517		84.721	32.952		30	-0.45517	-0.384343
		More data starts at row 68			Raw Data					Normalized Data
Time (min)	3-4 SIMB Mean	+95 Confident Interval	-95 Confident Interval		NOD1	NOD2	NOD3		Time (min)	NOD1	NOD2	NOD3
-3	-0.00174259	0.0226123	-0.0260975		284.65	43.26	19.832		-3	-0.0261828	-0.026012	0.0469671
-2	-0.00868781	0.00245938	-0.019835		292.8	43.04	19.003		-2	0.00169915	-0.0309653	0.0032027
-1	0.0104304	0.0421492	-0.0212884		299.46	46.946	17.992		-1	0.0244837	0.0569773	-0.0501698
0	1.26452	1.71879	0.810256		571.82	74.552	59.835		0	0.956255	0.678519	2.1588
0.5	0.976126	1.41401	0.538246		436.25	70.429	53.99		0.5	0.492456	0.585691	1.85023
1	0.566548	0.803441	0.329656		371.77	61.853	38.551		1	0.271864	0.392605	1.03518
1.5	0.33799	0.461845	0.214135		346.08	55.385	29.986		1.5	0.183976	0.246979	0.583015
2	0.193	0.264578	0.121422		321.51	50.871	25.264		2	0.099919	0.145348	0.333732
2.5	0.148364	0.20363	0.0930974		320.56	48.395	23.845		2.5	0.096669	0.0896012	0.258821
3	0.149865	0.224726	0.0750035		335.11	45.39	24.269		3	0.146446	0.0219444	0.281204
3.5	0.303345	0.340967	0.265723		402.78	55.856	24.142		3.5	0.377952	0.257584	0.2745
4	0.403344	0.484081	0.322607		424.77	67.131	23.591		4	0.453182	0.511437	0.245412
4.5	0.606562	0.863373	0.349752		609.2	68.021	22.808		4.5	1.08414	0.531476	0.204076
5	0.579227	0.867104	0.291349		627.5	61.272	22.947		5	1.14674	0.379524	0.211414
5.5	0.55547	0.971742	0.139198		691.89	43.919	24.825		5.5	1.36703	-0.0111748	0.310557
6	0.291143	0.382546	0.199739		428.4	55.573	21.909		6	0.465601	0.251212	0.156616
6.5	0.260046	0.385591	0.134501		441.71	50.359	21.503		6.5	0.511136	0.13382	0.135182
7	-0.0045347	0.096359	-0.105428		233.51	46.832	21.464		7	-0.201138	0.0544106	0.133123
7.5	-0.067025	0.0362399	-0.17029		254.5	35.248	21.493		7.5	-0.129329	-0.2064	0.134654
8	-0.00236242	0.0710753	-0.0758002		299.95	38.135	20.991		8	0.02616	-0.1414	0.108153
8.5	0.0469637	0.110568	-0.0166406		325.93	40.856	20.95		8.5	0.11504	-0.0801375	0.105988
9	0.161174	0.302861	0.0194868		415.51	41.487	21.366		9	0.421503	-0.0659307	0.12795
9.5	0.198076	0.362988	0.0331628		442.13	42.406	21.346		9.5	0.512573	-0.0452396	0.126894
10	0.36022	0.551763	0.168677		509.17	53.189	21.617		10	0.741923	0.197537	0.1412
10.5	0.454768	0.598926	0.31061		496.05	65.246	22.698		10.5	0.697038	0.468997	0.198268
11	0.268059	0.37534	0.160778		433.3	51.966	21.818		11	0.482364	0.170001	0.151812
11.5	0.153864	0.318723	-0.0109954		416.52	38.01	22.368		11.5	0.424958	-0.144214	0.180847
12	0.119142	0.180105	0.0581786		350.61	44.395	21.943		12	0.199473	-0.0004578	0.158411
12.5	0.156808	0.23384	0.0797766		372.6	44.947	22.423		12.5	0.274703	0.0119703	0.183751
13	0.158306	0.227292	0.08932		369.52	45.692	22.39		13	0.264166	0.0287438	0.182009
13.5	0.208919	0.356079	0.061758		431.09	42.935	22.452		13.5	0.474804	-0.0333293	0.185282
14	0.133347	0.219832	0.0468612		366.43	42.885	22.369		14	0.253595	-0.0344551	0.1809
14.5	0.0761394	0.130754	0.0215244		315.21	43.547	22.155		14.5	0.0783661	-0.0195503	0.169602
15	0.0399808	0.108852	-0.0288906		291.1	42.151	22.258		15	-0.00411673	-0.0509809	0.17504
15.5	-0.0205858	0.12024	-0.161412		217.73	42.711	23.332		15.5	-0.255123	-0.0383726	0.231738
16	-0.118691	0.0697541	-0.307137		154.12	42.036	22.167		16	-0.47274	-0.0535701	0.170236
16.5	-0.0784955	0.121968	-0.278959		153.43	47.478	22.175		16.5	-0.4751	0.0689552	0.170658
17	0.0779096	0.113944	0.0418752		312.18	45.35	21.683		17	0.0680001	0.0210438	0.144685
17.5	0.119284	0.214591	0.0239766		370.29	41.794	21.785		17.5	0.2668	-0.0590187	0.15007
18	0.201222	0.307113	0.0953313		410.84	46.67	21.734		18	0.405526	0.0507632	0.147377
18.5	0.236132	0.310721	0.161543		404.92	51.717	21.949		18.5	0.385273	0.164395	0.158727
19	0.217958	0.266446	0.16947		384.31	51.726	22.248		19	0.314764	0.164598	0.174512
19.5	0.155326	0.172829	0.137824		327.48	52.044	22.236		19.5	0.120343	0.171758	0.173879
20	0.162538	0.224322	0.100753		304.9	55.505	22.633		20	0.0430945	0.249681	0.194837
20.5	0.123335	0.286307	-0.0396372		236.53	60.213	22.828		20.5	-0.190806	0.35568	0.205131
21	0.179379	0.307058	0.0517007		283.84	62.689	21.891		21	-0.0289539	0.411427	0.155665
21.5	0.219656	0.31512	0.124193		326.88	62.646	21.409		21.5	0.11829	0.410459	0.13022
22	0.238096	0.318299	0.157893		349.72	61.874	21.306		22	0.196428	0.393077	0.124782
22.5	0.166619	0.231533	0.101705		324.01	57.572	20.745		22.5	0.108472	0.296219	0.095166
23	0.124507	0.158677	0.0903361		330.17	52.455	20.135		23	0.129546	0.181011	0.062963
23.5	0.0987789	0.124606	0.0729515		325.28	50.403	19.865		23.5	0.112817	0.134811	0.0487092
24	0.0954284	0.124571	0.0662859		326.35	50.277	19.659		24	0.116477	0.131974	0.0378341
24.5	0.0699599	0.105222	0.0346973		333.03	46.471	19.402		24.5	0.13933	0.0462828	0.0242666
25	0.0197177	0.0851746	-0.0457391		325.48	39.695	19.926		25	0.113501	-0.106277	0.0519295
25.5	-0.0552748	0.0139504	-0.1245		314.18	37.251	17.439		25.5	0.0748423	-0.161303	-0.0793637
26	0.00128915	0.0359384	-0.0333601		312.33	43.627	18.054		26	0.0685133	-0.0177491	-0.0468967
26.5	0.0483108	0.091256	0.00536558		285.68	49.998	19.736		26.5	-0.0226591	0.125692	0.0418991
27	-0.163277	-0.0325619	-0.293992		218.47	29.696	20.726		27	-0.252591	-0.331402	0.094163
27.5	-0.161997	0.0159761	-0.339971		240.09	23.913	21.864		27.5	-0.178627	-0.461605	0.15424
28	-0.0800302	0.0387145	-0.198775		302.08	30.316	19.774		28	0.033447	-0.317443	0.0439052
28.5	-0.209137	-0.0784651	-0.339809		288.85	24.153	15.923		28.5	-0.0118142	-0.456201	-0.159396
29	-0.130367	-0.00193907	-0.258795		285.8	27.262	19.271		29	-0.0222486	-0.386203	0.0173509
29.5	-0.039217	0.0663521	-0.144786		294.8	33.702	21.121		29.5	0.00854136	-0.241208	0.115016
30	-0.0799114	0.138107	-0.29793		366.59	22.668	18.862		30	0.254142	-0.489636	-0.00424094
