# Supplementary material for: Contrast-enhanced ultrasound with sub-micron sized contrast agents detects insulitis in mouse models of type1 diabetes
Source: Nat Commun. 2020 May 7;11:2238. doi: 10.1038/s41467-020-15957-8 (PMC7206014; doi:10.1038/s41467-020-15957-8)
Supplement: Supplementary file 4 — Source Data [file 41467_2020_15957_MOESM4_ESM.zip › Source Data Figure4.xlsx]

## Sheet: Fig 4a
4w NOD		More data starts at row 68			Raw Data								Normalized Data							Bar Chart Data
Time (min)	4wNOD mean	+95 Confident Interval	-95 Confident Interval		NOD1	NOD2	NOD3	NOD4	NOD5	NOD6		Time (min)	NOD1	NOD2	NOD3	NOD4	NOD5	NOD6		Time(min)	NOD
-3	-0.0742351	-0.0365736	-0.111897		109.962	184.377	5.0624	971.724	7720.31	49.8113		-3	-0.0237556	-0.0510597	-0.14789	-0.000930433	0.0643698	-0.286145		25-30		Mean	sem	n
-2	0.0207185	0.0411142	0.00032286		110.697	199.495	6.25376	974.023	7410.54	72.5033		-2	-0.0172343	0.0267475	0.0526424	0.00143265	0.0216635	0.0390594		1.5143		1.02983	0.387865	6
-1	0.0535166	0.0749304	0.0321028		117.255	199.022	6.50688	972.141	6629.37	87.0189		-1	0.0409899	0.0243123	0.0952477	-0.000502213	-0.0860333	0.247085		1.20651
0	0.0507008	0.186184	-0.084782		141.969	212.655	4.73637	970.267	7873.22	74.5981		0	0.260394	0.0944761	-0.202767	-0.00242885	0.0854515	0.0690797		0.0252197
0.5	0.17014	0.338849	0.00143086		166.607	220.144	5.33657	998.797	7966.48	96.6567		0.5	0.479138	0.133024	-0.101741	0.0269045	0.0983096	0.385206		0.0030502
1	0.320867	0.423532	0.218202		168.084	259.021	6.75636	958.228	7686.95	133.808		1	0.492249	0.333111	0.137241	-0.0148063	0.0597714	0.917635		0.925978
1.5	0.221292	0.295953	0.146631		131.794	265.873	6.68624	994.02	7163.52	115.432		1.5	0.170065	0.368375	0.125437	0.0219933	-0.0123918	0.654276		2.50392
2	0.189047	0.399778	-0.0216849		86.6924	278.792	8.09533	975.482	7770.01	104.177		2	-0.230347	0.434869	0.362617	0.00293291	0.071222	0.492985
2.5	0.346261	0.435686	0.256836		139.942	296.166	7.55755	940.512	8103.05	136.393		2.5	0.242399	0.524287	0.272098	-0.0330212	0.117137	0.954669		Time(min)	Rag1ko
3	0.452646	0.56986	0.335432		137.713	312.195	9.08108	987.721	7492.6	161.148		3	0.222611	0.606786	0.52854	0.0155169	0.0329775	1.30944		25-30		Mean	sem	n
3.5	0.34737	0.425781	0.268958		134.717	283.402	8.24319	913.897	7409.07	145.21		3.5	0.196013	0.458592	0.387505	-0.0603851	0.0214603	1.08103		0.24266		0.248198	0.0739229	6
4	0.29615	0.434815	0.157485		155.148	288.564	6.09482	978.31	6474.13	138.861		4	0.377399	0.485162	0.0258896	0.00584039	-0.107436	0.990047		0.200338
4.5	0.203664	0.380991	0.0263367		152.813	272.843	5.05031	985.905	7806.8	106.135		4.5	0.356668	0.404248	-0.149925	0.0136497	0.0762948	0.521047		0.442998
5	0.335272	0.498542	0.172003		167.651	293.095	5.99412	993.021	7698.29	134.219		5	0.488399	0.508479	0.00893939	0.0209662	0.0613344	0.923517		0.174643
5.5	0.406769	0.692158	0.121379		192.75	324.993	4.96921	1088.37	7441.84	144.812		5.5	0.71123	0.672651	-0.163575	0.118995	0.0259786	1.07533		-0.0265127
6	0.441656	0.932363	-0.0490507		210.155	387.836	2.75147	1007.28	7457.78	157.779		6	0.865749	0.996087	-0.536868	0.0356302	0.0281762	1.26116		0.455063
6.5	0.430972	0.804855	0.0570904		220.834	315.417	4.21214	1056.47	6449.55	161.713		6.5	0.960556	0.623367	-0.291006	0.0862013	-0.110825	1.31754
7	0.539255	0.944959	0.13355		217.623	380.383	4.32494	1022.03	7895.65	172.939		7	0.932056	0.957728	-0.27202	0.0507911	0.0885445	1.47843
7.5	0.495435	0.860348	0.130522		229.137	321.041	4.75117	989.478	7877.51	166.276		7.5	1.03427	0.652309	-0.200276	0.0173231	0.0860422	1.38294
8	0.662687	1.11211	0.21326		257.229	372.079	4.68984	1047.03	7163.45	204.029		8	1.28367	0.914988	-0.210599	0.0764906	-0.0124019	1.92397
8.5	0.461858	0.91763	0.00608646		240.097	323.027	3.51392	1011.38	7400.57	162.264		8.5	1.13157	0.662535	-0.408532	0.0398466	0.020289	1.32544
9	0.346495	0.903206	-0.210216		239.965	318.512	1.60277	1070.99	6497.69	142.525		9	1.13041	0.639295	-0.730219	0.101125	-0.104188	1.04255
9.5	0.856057	1.19766	0.514454		279.853	344.66	7.78137	981.978	7612.38	244.855		9.5	1.48453	0.773873	0.309772	0.00961192	0.0494902	2.50907
10	0.71282	1.21617	0.209466		287.406	344.989	4.81999	959.982	8001.39	212.707		10	1.55159	0.775564	-0.188691	-0.0130031	0.103121	2.04834
10.5	0.553185	1.19763	-0.0912616		280.107	360.609	1.88223	995.667	7830.32	178.375		10.5	1.48678	0.855956	-0.683181	0.023686	0.0795372	1.55633
11	0.624059	1.31552	-0.0673999		298.695	371.407	1.83483	969.012	7828.68	195.14		11	1.6518	0.911533	-0.691158	-0.00371865	0.0793112	1.79659
11.5	0.696689	1.32616	0.0672182		288.707	399.176	2.80703	953.034	7891.85	210.882		11.5	1.56313	1.05445	-0.527517	-0.020146	0.0880202	2.02219
12	0.802086	1.37845	0.225723		308.371	372.548	4.46256	1198.36	8095.97	213.382		12	1.73771	0.917405	-0.248856	0.232085	0.116161	2.05801
12.5	0.791368	1.47514	0.107597		318.268	398.146	2.96683	1051.45	7793.42	224.588		12.5	1.82557	1.04915	-0.500618	0.081037	0.07445	2.21862
13	0.692536	1.32706	0.0580099		278.607	421.312	2.5889	975.217	7903.22	208.312		13	1.47346	1.16838	-0.564233	0.00266097	0.0895879	1.98536
13.5	0.786541	1.34958	0.223504		270.678	445.784	3.93425	1003.29	7623.53	228.667		13.5	1.40307	1.29433	-0.337781	0.0315279	0.0510281	2.27707
14	0.701531	1.30928	0.0937836		258.017	452.268	2.88867	960.893	7280.05	217.217		14	1.29067	1.3277	-0.513776	-0.0120665	0.00367322	2.11299
14.5	0.858958	1.55977	0.158144		272.909	522.324	2.76691	939.7	6530.98	258.899		14.5	1.42288	1.68826	-0.53427	-0.0338556	-0.0995974	2.71033
15	0.618712	1.16925	0.0681737		256.46	399.111	3.12005	980.582	7782.88	193.631		15	1.27685	1.05411	-0.474829	0.00817643	0.0729971	1.77496
15.5	0.740009	1.2927	0.187314		287.497	385.294	4.06741	1224.82	7791.38	201.419		15.5	1.55239	0.983002	-0.315368	0.25929	0.0741691	1.88657
16	0.780875	1.38811	0.173637		294.549	413.519	3.56079	1195.1	7409.54	215.778		16	1.615	1.12827	-0.400642	0.228736	0.0215257	2.09236
16.5	0.845144	1.42998	0.260311		298.292	423.582	4.20111	1194.95	7312.96	230.172		16.5	1.64823	1.18006	-0.292863	0.228582	0.00821081	2.29864
17	0.801419	1.37049	0.232345		287.089	421.849	4.06572	1225.9	6428.95	227.303		17	1.54877	1.17114	-0.315653	0.260398	-0.113665	2.25752
17.5	0.861607	1.4491	0.274115		294.787	439.732	4.18561	1257.92	7980	222.684		17.5	1.61711	1.26318	-0.295473	0.293317	0.100172	2.19133
18	0.853259	1.40726	0.299257		288.899	433.868	4.52671	1153.55	8001.29	228.22		18	1.56484	1.233	-0.238057	0.186011	0.103108	2.27066
18.5	0.833725	1.38719	0.280258		285.298	432.774	4.4019	1054.21	7833.11	232.875		18.5	1.53287	1.22737	-0.259066	0.0838726	0.0799218	2.33738
19	0.854954	1.44467	0.26524		293.504	440.537	4.11011	1057.52	7852.65	236.894		19	1.60572	1.26733	-0.308181	0.0872778	0.0826159	2.39497
19.5	0.896867	1.52347	0.270268		303.965	452.744	3.93209	963.349	7213.45	258.572		19.5	1.6986	1.33015	-0.338145	-0.00954122	-0.00550868	2.70565
20	0.868398	1.44119	0.295606		291.644	442.823	4.37789	919.224	7013.56	257.701		20	1.58921	1.27909	-0.263107	-0.0549083	-0.0330662	2.69317
20.5	0.917785	1.44027	0.395304		293.506	438.138	5.30316	1001.12	6335.52	268.687		20.5	1.60574	1.25498	-0.107365	0.0292876	-0.126545	2.85061
21	0.970044	1.49958	0.440505		306.482	435.498	5.63087	976.385	7374.02	271.411		21	1.72094	1.24139	-0.052203	0.00386112	0.016628	2.88964
21.5	0.910554	1.38306	0.438052		274.748	451.663	5.75013	1089.51	7611.7	248.555		21.5	1.43921	1.32459	-0.0321304	0.12017	0.0493966	2.5621
22	1.00464	1.45899	0.550301		279.708	472.979	6.51371	1032.94	7545.04	272.951		22	1.48324	1.4343	0.0963979	0.062004	0.0402067	2.91172
22.5	1.07939	1.57207	0.586701		301.154	478.549	6.54434	980.276	7685.53	291.024		22.5	1.67364	1.46296	0.101553	0.00786254	0.0595752	3.17072
23	1.03694	1.58988	0.483994		305.588	477.357	5.5904	1045.13	7382.19	280.404		23	1.71301	1.45683	-0.0590156	0.0745371	0.0177556	3.01853
23.5	1.06137	1.62773	0.49501		304.516	495.157	5.53815	1010.89	6574.62	295.744		23.5	1.70349	1.54844	-0.0678102	0.0393356	-0.0935811	3.23836
24	1.11532	1.79677	0.433873		332.034	511.708	4.5422	986.525	7957.92	295.477		24	1.94779	1.63362	-0.23545	0.0142875	0.0971285	3.23454
24.5	1.16291	1.65041	0.675403		308.8	496.086	7.09345	1164.13	8171.47	290.643		24.5	1.74152	1.55322	0.19398	0.19689	0.12657	3.16526
25	1.03935	1.54874	0.529955		307.413	455.37	6.2094	1138.5	7965.16	268.602		25	1.72921	1.34366	0.0451749	0.170535	0.0981275	2.84938
25.5	0.984304	1.50522	0.463391		298.535	455.634	5.68854	1087.26	7851.24	261.851		25.5	1.65038	1.34502	-0.0424961	0.117853	0.0824217	2.75264
26	0.970901	1.49913	0.442677		296.847	456.584	5.50963	1023.26	7684.65	265.239		26	1.6354	1.34991	-0.0726102	0.0520527	0.0594534	2.8012
26.5	0.963897	1.50323	0.424559		289.073	473.605	5.27438	1056.79	7759.59	260.646		26.5	1.56638	1.43751	-0.112209	0.0865324	0.069786	2.73537
27	0.999415	1.57651	0.422318		285.684	508.248	5.02689	1011.81	7451.09	274.276		27	1.53629	1.61582	-0.153866	0.0402804	0.0272543	2.93071
27.5	1.10176	1.71104	0.492474		312.052	514.829	5.25891	983.232	6826.82	303.755		27.5	1.77039	1.64969	-0.114813	0.0109012	-0.0588116	3.35318
28	0.935045	1.47057	0.399516		253.394	517.69	5.29405	1040.53	7060.4	262.499		28	1.24963	1.66441	-0.108898	0.0698138	-0.0266094	2.76193
28.5	1.02336	1.61711	0.429605		301.698	496.151	4.97884	1098.34	7559.65	272.036		28.5	1.67847	1.55356	-0.161955	0.129249	0.0422205	2.8986
29	0.888284	1.38179	0.394776		275.701	449.381	5.37271	1242.66	6990.28	238.884		29	1.44767	1.31284	-0.095658	0.277634	-0.0362767	2.4235
29.5	0.820523	1.27471	0.366334		271.83	411.956	5.51351	1065.76	6087.36	246.077		29.5	1.4133	1.12023	-0.0719573	0.0957497	-0.160758	2.52658
30	1.08455	1.76282	0.406278		367.652	403.206	5.43279	1083.15	7870.99	282.941		30	2.26401	1.07519	-0.0855448	0.113627	0.0851438	3.05488
		More data starts at row 68			Raw Data									Normalized Data
Time (min)	4w Rag1ko Mean	+95 Confident Interval	-95 Confident Interval		Rag1	Rag2	Rag3	Rag4	Rag5	Rag6		Time (min)	NOD1	NOD2	NOD3	NOD4	NOD5	NOD6
-3	-0.0608164	-0.0188795	-0.102753		284.65	43.26	29.832	24.3248	20.9036	45.6563		-3	-0.0261828	-0.026012	0.0190033	0.120561	-0.106577	-0.345691
-2	0.0419246	0.0863281	-0.00247899		292.8	43.04	30.003	21.5479	26.9832	77.4577		-2	0.00169915	-0.0309653	0.0248443	-0.00735808	0.153266	0.110061
-1	0.0188918	0.0219732	0.0158104		299.46	46.946	27.992	19.2503	22.3048	86.2196		-1	0.0244837	0.0569773	-0.0438476	-0.113203	-0.0466894	0.23563
0	0.00363299	0.0922987	-0.0850327		371.82	54.552	29.835	16.2755	10.4405	91.161		0	0.272035	0.228224	0.0191057	-0.250243	-0.553771	0.306447
0.5	-0.181806	-0.107601	-0.256011		306.25	40.429	33.99	8.81983	9.43485	68.4256		0.5	0.047713	-0.0897513	0.161032	-0.5937	-0.596753	-0.0193791
1	-0.173629	-0.101288	-0.24597		271.77	51.853	23.551	14.4523	18.3917	42.1961		1	-0.0702467	0.167457	-0.195544	-0.334228	-0.213934	-0.395279
1.5	-0.207151	-0.109547	-0.304755		246.08	45.385	24.986	15.3298	18.4825	37.9442		1.5	-0.158135	0.0218318	-0.146527	-0.293807	-0.210056	-0.456214
2	-0.20165	-0.105144	-0.298155		271.51	38.871	25.264	21.713	18.6873	22.619		2	-0.0711361	-0.124829	-0.137031	0.000243846	-0.201302	-0.675843
2.5	-0.151639	-0.0188252	-0.284453		320.56	48.395	23.845	18.057	18.8531	31.5245		2.5	0.096669	0.0896012	-0.185501	-0.168172	-0.194215	-0.548216
3	0.0126529	0.25738	-0.232075		335.11	45.39	24.269	24.7793	17.952	81.6243		3	0.146446	0.0219444	-0.171018	0.141498	-0.232727	0.169774
3.5	0.0134538	0.191455	-0.164547		402.78	55.856	24.142	22.8807	18.7499	53.389		3.5	0.377952	0.257584	-0.175356	0.0540382	-0.198624	-0.234871
4	-0.0216653	0.169334	-0.212664		384.77	57.131	20.591	24.423	18.1176	46.3741		4	0.316338	0.28629	-0.296651	0.125085	-0.22565	-0.335404
4.5	0.00133926	0.136767	-0.134088		329.2	68.021	22.808	24.1	17.6175	49.4078		4.5	0.126227	0.531476	-0.220923	0.110208	-0.247026	-0.291927
5	0.157195	0.289814	0.0245762		527.5	61.272	22.947	20.1083	19.2303	85.615		5	0.804632	0.379524	-0.216175	-0.0736798	-0.178095	0.226965
5.5	0.0363688	0.224667	-0.15193		491.89	43.919	24.825	21.1454	17.8684	67.0432		5.5	0.682807	-0.0111748	-0.152026	-0.0259041	-0.236299	-0.0391901
6	0.0788769	0.280034	-0.12228		428.4	55.573	21.909	22.6852	17.8381	83.7784		6	0.465601	0.251212	-0.251631	0.0450294	-0.237594	0.200644
6.5	0.128587	0.36544	-0.108266		441.71	50.359	31.503	20.6722	27.2303	65.1976		6.5	0.511136	0.13382	0.0760814	-0.0477	0.163828	-0.0656404
7	0.118935	0.351469	-0.113598		333.51	46.832	34.464	20.7512	20.0061	106.76		7	0.140972	0.0544106	0.177223	-0.0440589	-0.144935	0.53
7.5	0.0906961	0.273089	-0.0916973		304.5	35.248	33.493	22.364	27.4302	95.0504		7.5	0.0417261	-0.2064	0.144056	0.0302374	0.172371	0.362187
8	0.0832901	0.302792	-0.136211		299.95	48.135	27.991	24.3642	27.4499	79.4157		8	0.02616	0.0837474	-0.0438817	0.122377	0.173216	0.138122
8.5	0.170236	0.337777	0.00269619		325.93	50.856	30.428	21.8335	26.9682	109.103		8.5	0.11504	0.14501	0.0393615	0.00579857	0.152626	0.563582
9	0.231388	0.458812	0.00396449		415.51	61.487	21.366	20.6506	22.5418	135.222		9	0.421503	0.384364	-0.270179	-0.0486942	-0.036557	0.937893
9.5	0.250745	0.42189	0.0795989		442.13	52.406	36.346	24.6345	30.7874	78.1364		9.5	0.512573	0.179908	0.241509	0.13483	0.315861	0.119788
10	0.166455	0.329787	0.00312321		509.17	53.189	31.617	17.2996	20.5296	91.0546		10	0.741923	0.197537	0.0799754	-0.203064	-0.122563	0.304922
10.5	0.224438	0.400823	0.0480527		496.05	65.246	28.698	16.2236	31.5756	76.9934		10.5	0.697038	0.468997	-0.019732	-0.252634	0.349549	0.103408
11	0.191675	0.344313	0.0390369		433.3	51.966	31.818	20.6826	24.7565	97.6868		11	0.482364	0.170001	0.0868412	-0.0472214	0.0580968	0.399969
11.5	0.158183	0.293621	0.0227436		416.52	38.01	22.368	23.8574	27.9538	112.378		11.5	0.424958	-0.144214	-0.235952	0.0990324	0.194753	0.610518
12	0.14847	0.263304	0.0336374		350.61	47.395	21.943	29.185	30.026	87.0103		12	0.199473	0.0670864	-0.25047	0.344456	0.283315	0.246961
12.5	0.150525	0.268317	0.032734		372.6	48.947	32.423	23.2362	27.9464	80.5279		12.5	0.274703	0.102029	0.107507	0.0704154	0.194437	0.154061
13	0.24302	0.374526	0.111514		369.52	54.692	42.39	24.0856	28.0076	84.2935		13	0.264166	0.231377	0.44796	0.109541	0.197051	0.208027
13.5	0.232265	0.375158	0.0893724		431.09	60.935	35.452	23.759	27.7817	73.5449		13.5	0.474804	0.371936	0.210972	0.0944963	0.187398	0.0539861
14	0.272702	0.369842	0.175563		366.43	52.885	33.369	21.4815	28.7662	127.906		14	0.253595	0.190692	0.13982	-0.0104169	0.229476	0.833047
14.5	0.295736	0.418231	0.173241		401.21	58.547	39.155	16.9845	28.4837	121.859		14.5	0.372581	0.318171	0.337459	-0.217581	0.2174	0.746385
15	0.193663	0.308943	0.078384		391.1	42.151	40.258	17.2108	27.7313	106.184		15	0.337994	-0.0509809	0.375135	-0.207154	0.185244	0.521743
15.5	0.240898	0.352239	0.129558		417.73	42.711	23.332	22.088	28.4363	141.286		15.5	0.429098	-0.0383726	-0.203024	0.0175193	0.215374	1.0248
16	0.314918	0.49161	0.138226		354.12	42.036	22.167	28.0273	26.0555	179.306		16	0.211481	-0.0535701	-0.242818	0.291124	0.113618	1.56967
16.5	0.300359	0.438987	0.161731		353.43	47.478	22.175	18.6772	30.0779	182.866		16.5	0.209121	0.0689552	-0.242545	-0.139605	0.285535	1.62069
17	0.269474	0.42648	0.112468		412.18	45.35	21.683	20.8405	24.6161	169.762		17	0.410111	0.0210438	-0.259351	-0.0399475	0.052096	1.43289
17.5	0.305306	0.465691	0.144921		410.29	41.794	40.785	14.959	26.9033	157.356		17.5	0.403645	-0.0590187	0.393137	-0.310886	0.149853	1.25511
18	0.356901	0.552728	0.161075		470.84	46.67	35.734	21.8962	28.7329	141.127		18	0.610792	0.0507632	0.220604	0.00868464	0.228051	1.02251
18.5	0.307724	0.453275	0.162174		504.92	51.717	21.949	13.2102	27.1362	170.012		18.5	0.727384	0.164395	-0.250265	-0.391448	0.159806	1.43647
19	0.2915	0.456018	0.126982		384.31	51.726	25.248	16.2215	33.5298	155.387		19	0.314764	0.164598	-0.137577	-0.252729	0.43307	1.22687
19.5	0.254266	0.438644	0.0698867		372.48	52.044	28.236	32.1126	29.524	95.8659		19.5	0.274293	0.171758	-0.035513	0.479321	0.261862	0.373873
20	0.266899	0.483956	0.049842		440.9	65.505	32.633	29.0748	31.2421	57.835		20	0.508365	0.474829	0.11468	0.339379	0.335296	-0.171156
20.5	0.296675	0.516637	0.0767131		426.53	60.213	40.828	31.3719	28.3616	63.7199		20.5	0.459203	0.35568	0.394605	0.445198	0.212182	-0.0868172
21	0.316371	0.60677	0.0259711		443.84	62.689	31.891	36.0234	29.5561	66.7305		21	0.518423	0.411427	0.0893347	0.659477	0.263233	-0.0436717
21.5	0.341688	0.648021	0.0353545		396.88	62.646	37.409	30.8767	28.3968	95.4569		21.5	0.357768	0.410459	0.277819	0.422386	0.213685	0.368011
22	0.306205	0.535061	0.0773486		419.72	61.874	38.306	27.2724	29.4418	82.6927		22	0.435906	0.393077	0.308459	0.25635	0.25835	0.185086
22.5	0.256157	0.473109	0.0392061		404.01	57.572	37.745	22.444	30.4913	85.9764		22.5	0.38216	0.296219	0.289296	0.0339209	0.303205	0.232144
23	0.241687	0.494805	-0.0114313		470.17	52.455	20.135	28.214	27.4373	104.697		23	0.6085	0.181011	-0.312227	0.299725	0.172675	0.500436
23.5	0.231339	0.463745	-0.00106695		325.28	50.403	29.865	27.7892	31.672	103.721		23.5	0.112817	0.134811	0.0201305	0.280158	0.353668	0.48645
24	0.266956	0.519138	0.0147728		326.35	49.277	33.659	21.5781	32.4193	128.84		24	0.116477	0.109459	0.149726	-0.00596824	0.385608	0.846431
24.5	0.109771	0.176364	0.0431779		333.03	36.471	35.402	23.1251	31.9282	73.8936		24.5	0.13933	-0.178865	0.209264	0.0652955	0.364617	0.0589833
25	0.115134	0.15946	0.0708088		325.48	39.695	29.926	26.755	30.9461	77.189		25	0.113501	-0.106277	0.0222141	0.232514	0.322644	0.106211
25.5	0.163044	0.238912	0.0871747		314.18	37.251	37.439	18.2512	30.3257	115.062		25.5	0.0748423	-0.161303	0.278844	-0.159227	0.296126	0.648979
26	0.106492	0.176747	0.0362375		312.33	43.627	28.054	16.267	30.9134	108.805		26	0.0685133	-0.0177491	-0.0417298	-0.250634	0.321243	0.559311
26.5	0.124887	0.20203	0.047745		285.68	49.998	29.736	25.664	27.0911	90.0435		26.5	-0.0226591	0.125692	0.0157241	0.182256	0.157879	0.290432
27	0.0741937	0.1146	0.0337878		318.47	29.696	20.726	23.2276	28.9813	116.557		27	0.0895189	-0.331402	-0.29204	0.0700164	0.238668	0.670401
27.5	0.0771841	0.0970963	0.0572719		370.09	33.913	29.864	28.7187	25.4732	69.8926		27.5	0.266116	-0.236457	0.0200963	0.322975	0.08873	0.00164421
28	0.0676603	0.0744032	0.0609173		320.08	30.316	19.774	20.8751	30.6727	117.25		28	0.0950269	-0.317443	-0.324559	-0.0383531	0.310956	0.680333
28.5	0.0717747	0.0777928	0.0657565		388.85	24.153	15.923	22.4296	30.5431	116.807		28.5	0.330296	-0.456201	-0.456101	0.033258	0.305418	0.673979
29	0.160733	0.291597	0.0298684		385.8	27.262	19.271	25.2077	30.712	132.481		29	0.319862	-0.386203	-0.34174	0.161234	0.312639	0.898606
29.5	0.0872754	0.119715	0.0548357		404.8	33.702	21.121	21.8532	30.9555	92.7203		29.5	0.384863	-0.241208	-0.278548	0.00670631	0.323046	0.328793
30	0.0501517	0.0911674	0.0091361		366.59	22.668	18.862	27.8799	28.6142	96.6287		30	0.254142	-0.489636	-0.355711	0.284332	0.222977	0.384806

## Sheet: Fig 4b
4w NOD		More data starts at row 68			Raw Data								Normalized Data							Bar Chart Data
Time (min)	4wNOD mean	+95 Confident Interval	-95 Confident Interval		NOD1	NOD2	NOD3	NOD4	NOD5	NOD6		Time (min)	NOD1	NOD2	NOD3	NOD4	NOD5	NOD6		Time(min)	NOD
-3	0.011933	0.028107	-0.00424		45.107	78.5325	5.8122	7858.44	7377.75	28.854		-3	0.0158101	0.0378063	-0.0178163	-0.00831832	0.0374441	0.00667219		25-30		Mean	sem	n
-2	0.025898	0.0583	-0.0065		44.3481	74.8042	6.45279	7939.74	7549.41	29.068		-2	-0.00127903	-0.0114634	0.0904354	0.00194131	0.0616157	0.014138		-0.700079		-0.60844	0.0726352	6
-1	-0.03783	-0.02011	-0.05556		43.7597	73.6782	5.4879	7974.89	6407.67	28.0663		-1	-0.014531	-0.026343	-0.072619	0.00637701	-0.0990538	-0.0208102		-0.637421
0	-0.08101	0.045708	-0.20773		44.5153	82.0637	3.96483	7894.36	7773.79	19.1368		0	0.00248588	0.084471	-0.329996	-0.00378546	0.0931115	-0.332347		-0.328591
0.5	-0.10725	0.100125	-0.31463		53.147	74.5302	2.93787	7572.02	7932.78	17.4054		0.5	0.196871	-0.0150839	-0.50354	-0.0444628	0.115468	-0.392753		-0.656153
1	-0.15619	0.020469	-0.33286		46.8889	74.343	2.9176	6868.65	7854.06	16.0588		1	0.0559385	-0.0175575	-0.506965	-0.133223	0.1044	-0.439733		-0.840591
1.5	-0.24945	-0.18212	-0.31678		35.4206	63.2792	3.65556	6843.55	6985.25	11.6317		1.5	-0.202327	-0.163765	-0.382259	-0.13639	-0.0177679	-0.59419		-0.487806
2	-0.2239	-0.19578	-0.25202		35.3903	61.3605	4.26328	6198.61	5955.11	20.3131		2	-0.20301	-0.189122	-0.279563	-0.217777	-0.162621	-0.291307
2.5	-0.18237	-0.17005	-0.19469		37.3947	60.7705	4.77953	6498.52	6912.83	18.9396		2.5	-0.157871	-0.196918	-0.192323	-0.17993	-0.0279515	-0.339226		Time(min)	Rag1ko
3	-0.07957	0.03497	-0.1941		50.8173	64.326	4.53779	6823.59	6692.43	27.4914		3	0.144408	-0.149932	-0.233174	-0.138909	-0.0589438	-0.0408689		25-30		Mean	sem	n
3.5	-0.23748	-0.11649	-0.35847		35.8689	71.5667	3.16017	6862.16	6125.43	16.0593		3.5	-0.192231	-0.0542462	-0.465974	-0.134042	-0.138672	-0.439716		-0.737421		-0.53558	0.144232	6
4	-0.36069	-0.13372	-0.58766		37.6473	60.9135	2.09985	6457.11	2993.55	16.981		4	-0.152182	-0.195028	-0.645154	-0.185157	-0.579061	-0.407558		-0.590695
4.5	-0.40249	-0.16111	-0.64387		20.9039	67.2059	3.70044	5893.12	1700.69	17.7147		4.5	-0.529244	-0.111874	-0.374675	-0.256329	-0.760857	-0.381961		-0.635584
5	-0.36854	-0.12298	-0.6141		24.658	72.8121	2.89757	5972.04	2865.07	17.917		5	-0.444701	-0.0377888	-0.510349	-0.246368	-0.597128	-0.374905		0.131485
5.5	-0.35076	-0.07742	-0.6241		34.2648	63.6279	2.6511	6814.73	2378.77	18.3582		5.5	-0.228355	-0.159158	-0.551999	-0.140027	-0.665509	-0.359512		-0.494099
6	-0.36486	-0.09056	-0.63915		32.5541	64.885	1.53055	7992.81	2282.41	18.1161		6	-0.26688	-0.142545	-0.741357	0.00863788	-0.679058	-0.367957		-0.887165
6.5	-0.38081	-0.11482	-0.64681		31.2767	63.4271	1.53154	6857.82	2673.04	19.276		6.5	-0.295648	-0.161811	-0.741191	-0.134589	-0.62413	-0.327491
7	-0.35309	-0.06983	-0.63635		35.1293	63.1242	2.53395	7011.59	4191.39	10.14		7	-0.208887	-0.165813	-0.571797	-0.115185	-0.410628	-0.646231
7.5	-0.37799	-0.10278	-0.65319		35.1637	57.2347	1.54789	5514.85	4355.75	17.5938		7.5	-0.208112	-0.243643	-0.738428	-0.304063	-0.387516	-0.386178
8	-0.37276	-0.09644	-0.64907		33.1754	60.5984	3.51942	5790.59	2642.47	14.8611		8	-0.25289	-0.199192	-0.405264	-0.269266	-0.628428	-0.481519
8.5	-0.39813	-0.1308	-0.66547		33.8918	55.1228	2.52493	6854.96	3146.78	11.0441		8.5	-0.236755	-0.271552	-0.57332	-0.134951	-0.557515	-0.614687
9	-0.49222	-0.27948	-0.70496		32.8595	53.003	1.49167	5207.6	2106.02	11.4902		9	-0.260004	-0.299566	-0.747927	-0.342836	-0.703861	-0.599126
9.5	-0.50307	-0.2999	-0.70623		31.4858	42.2894	1.53695	5104.39	1848.82	15.7597		9.5	-0.290939	-0.441146	-0.740276	-0.35586	-0.740028	-0.45017
10	-0.51509	-0.31705	-0.71313		31.4465	49.686	1.53226	5209.8	2107.13	9.51645		10	-0.291823	-0.343399	-0.741068	-0.342558	-0.703706	-0.667986
10.5	-0.52896	-0.3383	-0.71962		30.5762	47.9375	1.53883	5278.35	1901.06	8.90599		10.5	-0.311423	-0.366506	-0.739959	-0.333907	-0.732682	-0.689284
11	-0.54292	-0.3575	-0.72834		28.6767	40.3681	1.51144	5890.46	1393.4	10.5632		11	-0.3542	-0.466535	-0.744587	-0.256664	-0.804067	-0.631467
11.5	-0.50247	-0.3739	-0.63104		24.8374	51.6676	1.48216	5881	2463.68	11.5802		11.5	-0.440661	-0.317213	-0.749534	-0.257857	-0.65357	-0.595985
12	-0.45115	-0.42772	-0.47459		23.2132	45.0713	3.12544	5930.04	2786.73	14.5141		12	-0.477237	-0.404383	-0.471842	-0.251669	-0.608144	-0.493625
12.5	-0.44092	-0.37275	-0.50909		24.8357	51.2326	2.60902	5943.38	2699.99	15.6951		12.5	-0.440701	-0.322961	-0.559111	-0.249985	-0.620341	-0.452421
13	-0.43454	-0.35896	-0.51013		21.373	54.2024	2.95148	5032.46	3406.35	16.6917		13	-0.518679	-0.283716	-0.501239	-0.364938	-0.521015	-0.417652
13.5	-0.45507	-0.37501	-0.53513		21.7567	53.1705	2.61663	5022.74	2757.69	17.5756		13.5	-0.510039	-0.297352	-0.557825	-0.366165	-0.612227	-0.386813
14	-0.45164	-0.35809	-0.54519		19.904	55.641	2.73127	5249.05	2486.73	18.1439		14	-0.551762	-0.264704	-0.538452	-0.337605	-0.650329	-0.366989
14.5	-0.48209	-0.41432	-0.54986		20.1245	49.4436	2.64595	4955.52	1965.97	18.6861		14.5	-0.546796	-0.346603	-0.55287	-0.374647	-0.723555	-0.34807
15	-0.50563	-0.4247	-0.58657		18.8119	49.627	2.38857	4020.08	4246.39	10.8547		15	-0.576355	-0.344179	-0.596363	-0.492693	-0.402894	-0.621296
15.5	-0.5496	-0.44459	-0.65461		19.2965	48.4064	1.63895	4724.33	2487.74	11.6142		15.5	-0.565443	-0.36031	-0.72304	-0.403822	-0.650186	-0.594799
16	-0.5196	-0.44245	-0.59675		19.8604	47.4823	2.16862	4073.73	3519.71	12.3879		16	-0.552743	-0.372521	-0.633533	-0.485922	-0.505075	-0.567805
16.5	-0.5859	-0.46592	-0.70587		19.6658	45.8583	1.14456	3819.59	2068.91	13.4533		16.5	-0.557125	-0.393982	-0.806585	-0.517994	-0.709079	-0.530635
17	-0.57291	-0.45566	-0.69017		22.1053	44.2952	1.1722	5552.06	1767.52	9.51913		17	-0.502188	-0.414639	-0.801913	-0.299367	-0.75146	-0.667892
17.5	-0.58184	-0.46937	-0.6943		21.2985	43.4964	1.18379	4687.41	2204.61	10.1164		17.5	-0.520358	-0.425195	-0.799955	-0.40848	-0.689999	-0.647053
18	-0.59053	-0.46747	-0.71358		22.459	42.1837	0.977466	4822.46	1691.97	10.9471		18	-0.494222	-0.442542	-0.834821	-0.391438	-0.762083	-0.618074
18.5	-0.5718	-0.44347	-0.70013		25.2608	41.1486	1.01755	5753.33	1329.66	10.6509		18.5	-0.431125	-0.456221	-0.828048	-0.273969	-0.81303	-0.628406
19	-0.55247	-0.42516	-0.67978		27.4512	39.7861	1.17504	5753.12	1491.89	11.6615		19	-0.381798	-0.474226	-0.801434	-0.273995	-0.790217	-0.593149
19.5	-0.44275	-0.20835	-0.67715		29.9797	37.5249	3.0973	5185.51	2844.5	17.046		19.5	-0.324857	-0.504109	-0.476599	-0.345624	-0.600021	-0.40529
20	-0.47147	-0.26996	-0.67297		29.9152	36.3952	2.21751	5503.19	2938.08	15.3114		20	-0.32631	-0.519037	-0.625271	-0.305534	-0.586861	-0.465807
20.5	-0.49379	-0.27317	-0.7144		28.2555	35.3157	2.16034	4898.48	2904.79	15.5515		20.5	-0.363686	-0.533303	-0.634932	-0.381844	-0.591543	-0.457432
21	-0.51886	-0.32436	-0.71337		27.0027	33.914	2.5831	4226.14	2867.56	13.1139		21	-0.391898	-0.551827	-0.56349	-0.466689	-0.596778	-0.542477
21.5	-0.49706	-0.26109	-0.73304		32.1055	27.46	2.85714	4104.04	3532.18	12.4494		21.5	-0.276983	-0.637116	-0.517182	-0.482098	-0.503322	-0.56566
22	-0.44839	-0.15557	-0.74121		41.9274	28.0757	2.94352	4099.82	3365.82	14.5137		22	-0.0557938	-0.628979	-0.502584	-0.482631	-0.526714	-0.493638
22.5	-0.55899	-0.35441	-0.76356		17.1011	25.5418	1.88729	4803.86	3438.17	14.7558		22.5	-0.614883	-0.662465	-0.681073	-0.393785	-0.516542	-0.485192
23	-0.57585	-0.38306	-0.76864		15.6589	22.4492	3.02222	3903.43	3458.74	11.6355		23	-0.647361	-0.703334	-0.489285	-0.507414	-0.513649	-0.594057
23.5	-0.71406	-0.62228	-0.80585		17.0828	20.435	0.901801	2264.42	1289.57	12.6519		23.5	-0.615294	-0.729952	-0.847608	-0.714246	-0.818666	-0.558594
24	-0.7211	-0.65083	-0.79136		18.0226	20.2486	0.966088	1220.49	2582.28	9.15961		24	-0.594132	-0.732415	-0.836744	-0.845982	-0.636892	-0.680435
24.5	-0.75293	-0.71637	-0.78949		11.1119	20.4312	1.03838	1484.88	2002.57	9.10717		24.5	-0.74976	-0.730001	-0.824528	-0.812618	-0.718409	-0.682265
25	-0.77681	-0.73371	-0.81991		12.1917	19.4822	0.813968	1681.69	1145.7	8.49151		25	-0.725443	-0.742543	-0.86245	-0.787782	-0.838898	-0.703744
25.5	-0.77203	-0.73715	-0.8069		12.1689	18.4848	0.953323	1509.24	1567.69	7.95401		25.5	-0.725955	-0.755723	-0.838901	-0.809545	-0.779559	-0.722497
26	-0.76054	-0.72519	-0.79588		11.6299	16.9466	1.00952	1441.1	2304.55	7.86501		26	-0.738094	-0.776051	-0.829405	-0.818142	-0.675945	-0.725602
26.5	-0.759	-0.71821	-0.79979		14.216	16.5393	1.08053	1341.3	2276.52	6.74488		26.5	-0.679856	-0.781434	-0.817405	-0.830737	-0.679887	-0.764681
27	-0.75513	-0.70618	-0.80408		15.205	15.3794	1.11812	1242.22	1226.9	11.6181		27	-0.657583	-0.796761	-0.811052	-0.84324	-0.827479	-0.594664
27.5	-0.75918	-0.70916	-0.80919		15.1147	15.0896	1.081	1249.44	1150.52	11.5512		27.5	-0.659617	-0.800591	-0.817326	-0.842329	-0.83822	-0.596997
28	-0.75868	-0.69881	-0.81854		15.9601	15.0862	0.977526	1618.05	1663.11	8.19474		28	-0.640579	-0.800637	-0.834811	-0.795814	-0.766142	-0.714098
28.5	-0.71394	-0.60565	-0.82223		22.1784	15.9972	0.771776	3483.42	1224.59	7.54685		28.5	-0.500541	-0.788597	-0.86958	-0.560416	-0.827804	-0.736702
29	-0.71644	-0.61833	-0.81456		21.0759	17.1565	0.88363	2912.45	1857.22	6.36317		29	-0.52537	-0.773277	-0.850678	-0.632469	-0.738847	-0.777999
29.5	-0.70803	-0.6075	-0.80856		21.4652	18.8818	0.94616	2832.99	2076.32	6.00615		29.5	-0.516604	-0.750477	-0.840112	-0.642496	-0.708038	-0.790455
30	-0.68269	-0.55461	-0.81076		25.1541	18.4793	0.935924	2632.46	2894.99	5.61067		30	-0.433529	-0.755796	-0.841841	-0.667801	-0.59292	-0.804252
		More data starts at row 68			Raw Data									Normalized Data
Time (min)	4w Rag1ko Mean	+95 Confident Interval	-95 Confident Interval		Rag1	Rag2	Rag3	Rag4	Rag5	Rag6		Time (min)	Rag1	Rag2	Rag3	Rag4	Rag5	Rag6
-3	0.01759	0.033322	0.001858		383.879	189.191	38.8068	20.9492	0.028699	30.0546		-3	-0.00349418	0.0483582	0.00790707	0.00286234	0.0214331	0.0284735
-2	0.007459	0.018973	-0.00405		384.27	185.953	38.2882	20.8922	0.0289087	29.0291		-2	-0.00247859	0.0304185	-0.00556188	0.000134693	0.0288632	-0.00662194
-1	-0.02505	0.001921	-0.05202		387.526	166.247	38.4121	20.8268	0.0266855	28.584		-1	0.00597277	-0.0787767	-0.00234518	-0.00299704	-0.0503022	-0.0218516
0	0.01872	0.066843	-0.0294		382.016	171.847	42.8238	20.3817	0.0311375	28.4126		0	-0.0083315	-0.0477453	0.112237	-0.0243059	0.108184	-0.0277183
0.5	-0.03658	-0.01583	-0.05733		386.834	168.966	36.5695	21.0264	0.0250919	28.95		0.5	0.00417788	-0.063711	-0.0502007	0.006559	-0.106977	-0.00932841
1	-0.03856	-0.01873	-0.05838		384.945	168.237	36.6855	21.4736	0.0246581	28.602		1	-0.000725996	-0.0677544	-0.0471903	0.0279651	-0.122418	-0.0212363
1.5	-0.06927	-0.03498	-0.10355		381.097	168.258	33.5186	31.1231	0.00872663	28.98		1.5	-0.010717	-0.0676379	-0.129442	0.489898	-0.689419	-0.00830214
2	-0.11973	-0.0793	-0.16017		352.568	167.098	30.788	20.064	0.0199958	28.3073		2	-0.0847752	-0.0740625	-0.200362	-0.0395132	-0.288348	-0.0313193
2.5	-0.07036	0.011193	-0.15192		411.8	168.442	30.2836	20.3825	0.0226442	29.4356		2.5	0.0689856	-0.0666175	-0.213462	-0.0242662	-0.194092	0.00729162
3	-0.07933	0.022472	-0.18113		419.188	169.126	28.3637	23.4054	0.0182385	29.0021		3	0.0881635	-0.0628258	-0.263326	0.120444	-0.350891	-0.00754485
3.5	-0.15076	-0.07417	-0.22735		345.962	171.539	26.9165	19.0702	0.0179558	29.0989		3.5	-0.101922	-0.049453	-0.300915	-0.0870875	-0.360952	-0.00423063
4	-0.19739	-0.10978	-0.28501		303.596	173.441	25.3589	15.0373	0.0200283	28.4973		4	-0.2119	-0.038915	-0.341368	-0.280145	-0.287194	-0.0248185
4.5	-0.25298	-0.11727	-0.38868		305.22	172.547	18.9671	18.1683	0.00994325	29.7321		4.5	-0.207685	-0.0438694	-0.507378	-0.130262	-0.646119	0.0174345
5	-0.23949	-0.13284	-0.34614		288.507	171.577	22.4023	18.2086	0.0119322	28.79		5	-0.25107	-0.0492459	-0.418158	-0.128332	-0.575332	-0.0148026
5.5	-0.21089	-0.10489	-0.31688		316.97	172.074	22.7554	18.4959	0.0136124	29.1477		5.5	-0.177182	-0.0464897	-0.408988	-0.114582	-0.515535	-0.00256343
6	-0.23697	-0.12903	-0.3449		291.402	172.015	22.311	18.3983	0.0127335	27.9118		6	-0.243555	-0.046815	-0.420528	-0.119253	-0.546815	-0.0448533
6.5	-0.24118	-0.16479	-0.31757		287.693	161.826	24.3687	18.0604	0.0120674	28.7086		6.5	-0.253181	-0.103275	-0.367087	-0.135427	-0.570521	-0.0175888
7	-0.29649	-0.19727	-0.39571		287.185	153.481	19.8115	18.7317	0.00572744	29.5142		7	-0.2545	-0.149521	-0.485447	-0.103292	-0.79616	0.0099803
7.5	-0.28022	-0.20696	-0.35348		298.485	146.149	22.1259	18.4902	0.0078049	29.1175		7.5	-0.225167	-0.190147	-0.425338	-0.11485	-0.722223	-0.00359414
8	-0.3409	-0.26251	-0.41929		257.467	142.569	19.9802	18.6453	0.00189447	29.7281		8	-0.331645	-0.209988	-0.481066	-0.107426	-0.932576	0.0173007
8.5	-0.32809	-0.24805	-0.40813		283.826	138.275	19.7417	19.6828	0.00202474	29.2641		8.5	-0.263219	-0.233778	-0.487261	-0.0577616	-0.927939	0.00141945
9	-0.36382	-0.27425	-0.45339		261.443	138.171	17.8738	19.7657	-0.000288637	28.4219		9	-0.321323	-0.234357	-0.535775	-0.0537936	-1.01027	-0.0273987
9.5	-0.37657	-0.30315	-0.44999		253.904	131.549	18.567	18.52	0.00635628	22.1361		9.5	-0.340895	-0.271049	-0.517771	-0.113425	-0.77378	-0.2425
10	-0.35761	-0.29716	-0.41805		267.953	128.096	20.0902	16.4793	0.0106468	22.1903		10	-0.304426	-0.290182	-0.47821	-0.211115	-0.621081	-0.240645
10.5	-0.37915	-0.3306	-0.4277		229.769	128.931	21.2402	17.8523	0.00651	22.6838		10.5	-0.403546	-0.285559	-0.44834	-0.145391	-0.768309	-0.223756
11	-0.35247	-0.30158	-0.40335		245.671	133.571	21.7428	16.7282	0.00734832	25.7233		11	-0.362266	-0.259847	-0.435287	-0.199202	-0.738473	-0.119745
11.5	-0.35336	-0.31544	-0.39128		250.881	128.109	22.2839	17.75	0.00579311	25.8339		11.5	-0.348743	-0.29011	-0.421234	-0.150287	-0.793823	-0.115962
12	-0.36536	-0.32983	-0.4009		228.673	127.3	23.2902	17.9404	0.00616799	24.1255		12	-0.406392	-0.294597	-0.395099	-0.14117	-0.780481	-0.174422
12.5	-0.35379	-0.30694	-0.40063		227.469	133.418	23.4423	18.0249	0.00914262	21.9274		12.5	-0.409517	-0.260695	-0.391146	-0.137127	-0.674614	-0.249641
13	-0.35181	-0.28803	-0.41559		208.191	137.369	24.754	17.4287	0.00947022	22.5949		13	-0.459559	-0.238799	-0.357078	-0.165668	-0.662954	-0.226801
13.5	-0.36078	-0.28092	-0.44064		191.292	139.458	24.9615	18.2291	0.00431745	26.0477		13.5	-0.503427	-0.227226	-0.351689	-0.127351	-0.846342	-0.108644
14	-0.35979	-0.27453	-0.44505		188.734	141.686	24.8564	17.6746	0.00435732	26.8686		14	-0.510069	-0.214878	-0.354419	-0.153898	-0.844923	-0.0805528
14.5	-0.3445	-0.2592	-0.42979		195.932	145.106	25.1739	17.0718	0.0126951	20.3804		14.5	-0.491382	-0.19593	-0.346174	-0.182755	-0.54818	-0.30258
15	-0.34443	-0.25905	-0.42981		200.397	146.788	24.3763	18.6574	0.00992176	21.0531		15	-0.479792	-0.186606	-0.366888	-0.106851	-0.646884	-0.279559
15.5	-0.35623	-0.26876	-0.4437		188.334	142.864	25.056	17.7993	0.00630223	24.9836		15.5	-0.511107	-0.208348	-0.349235	-0.147928	-0.775703	-0.145058
16	-0.37674	-0.28823	-0.46525		174.502	135.405	25.6607	19.5009	0.0024386	24.8235		16	-0.547012	-0.249682	-0.333529	-0.0664694	-0.91321	-0.150536
16.5	-0.36674	-0.26866	-0.46482		169.021	135.81	27.2777	17.4936	0.0110295	19.573		16.5	-0.56124	-0.247438	-0.291532	-0.162559	-0.607461	-0.33021
17	-0.40209	-0.29505	-0.50913		149.276	133.062	25.7536	16.7902	0.0084533	20.1378		17	-0.612495	-0.262665	-0.331117	-0.196233	-0.699147	-0.310883
17.5	-0.39446	-0.2685	-0.52041		142.24	144.244	24.953	17.6715	0.00356182	24.6608		17.5	-0.630761	-0.200704	-0.351911	-0.154043	-0.873235	-0.156106
18	-0.3602	-0.19468	-0.52573		130.459	164.124	25.8458	18.1011	0.010091	20.2731		18	-0.661342	-0.0905428	-0.328722	-0.133479	-0.640862	-0.306252
18.5	-0.39246	-0.23508	-0.54984		124.129	156.156	24.4524	17.5242	0.00786234	20.5697		18.5	-0.677777	-0.134695	-0.364911	-0.161095	-0.720179	-0.296102
19	-0.44279	-0.27766	-0.60793		114.521	155.854	19.6632	17.6848	-0.000317046	24.4399		19	-0.702716	-0.136369	-0.489299	-0.153409	-1.01128	-0.163664
19.5	-0.47016	-0.31487	-0.62544		107.101	146.748	19.1869	18.3491	-0.00435705	25.3122		19.5	-0.721978	-0.186826	-0.501669	-0.121606	-1.15507	-0.133812
20	-0.48944	-0.34251	-0.63638		102.402	139.645	18.9445	17.4268	-0.00324319	23.7543		20	-0.734177	-0.226188	-0.507966	-0.16576	-1.11543	-0.187124
20.5	-0.49948	-0.35673	-0.64223		100.951	136.378	18.6275	17.7585	-0.00249915	21.6358		20.5	-0.737943	-0.244292	-0.5162	-0.14988	-1.08894	-0.259621
21	-0.5138	-0.3705	-0.6571		99.0827	135.339	17.3818	18.7177	-0.00519564	21.8429		21	-0.742793	-0.25005	-0.548552	-0.103961	-1.18491	-0.252532
21.5	-0.52483	-0.39397	-0.65569		96.5495	127.025	18.1343	17.3778	-0.0064191	24.0231		21.5	-0.749368	-0.296118	-0.529008	-0.168104	-1.22846	-0.177926
22	-0.53391	-0.41614	-0.65169		99.7613	120.332	18.1924	16.019	-0.00251285	21.0655		22	-0.741031	-0.333208	-0.5275	-0.233151	-1.08943	-0.279136
22.5	-0.53075	-0.41172	-0.64978		98.1338	120.174	18.7543	18.1723	-0.00551017	21.447		22.5	-0.745256	-0.33408	-0.512905	-0.130071	-1.19611	-0.266081
23	-0.54694	-0.4274	-0.66648		96.4682	119.873	17.1151	17.4855	-0.00931399	24.9445		23	-0.74958	-0.335752	-0.55548	-0.162947	-1.33149	-0.146395
23.5	-0.55422	-0.43268	-0.67576		97.344	120.948	15.9573	18.7372	-0.0126059	25.9789		23.5	-0.747306	-0.329792	-0.585549	-0.10303	-1.44864	-0.110998
24	-0.55651	-0.43273	-0.68028		97.7418	122.004	15.4279	18.3373	-0.00936531	22.9672		24	-0.746273	-0.323942	-0.599299	-0.122173	-1.33331	-0.214061
24.5	-0.55983	-0.43345	-0.68621		97.8424	122.952	14.8316	17.7177	-0.00714423	21.2332		24.5	-0.746012	-0.318688	-0.614787	-0.151833	-1.25426	-0.273397
25	-0.54171	-0.38949	-0.69393		97.3527	136.348	14.115	17.9846	-0.00901072	24.3901		25	-0.747284	-0.244459	-0.633401	-0.139057	-1.32069	-0.165367
25.5	-0.5756	-0.44189	-0.70931		98.193	124.21	12.7071	16.7589	-0.0111077	25.3138		25.5	-0.745102	-0.311718	-0.669966	-0.19773	-1.39532	-0.13376
26	-0.56951	-0.42815	-0.71086		97.2547	128.074	12.6799	17.4822	-0.0101783	23.8693		26	-0.747538	-0.290308	-0.670672	-0.163106	-1.36225	-0.183189
26.5	-0.56614	-0.42563	-0.70665		94.95	127.935	13.3286	18.0912	-0.00875985	21.838		26.5	-0.753521	-0.291079	-0.653825	-0.133953	-1.31176	-0.252699
27	-0.55224	-0.41093	-0.69355		98.3662	130.519	14.0419	17.4877	-0.00846061	23.5892		27	-0.744653	-0.276759	-0.635298	-0.162842	-1.30111	-0.192774
27.5	-0.55325	-0.41626	-0.69023		96.6486	128.236	14.5841	16.1154	-0.00659977	23.485		27.5	-0.749111	-0.28941	-0.621216	-0.228538	-1.23489	-0.196339
28	-0.54738	-0.40058	-0.69419		89.4484	131.885	15.2021	17.1071	-0.00536561	21.3295		28	-0.767802	-0.269186	-0.605165	-0.181061	-1.19096	-0.270104
28.5	-0.54454	-0.39744	-0.69164		87.9122	131.9	15.6809	18.1453	-0.00864841	23.54		28.5	-0.77179	-0.269104	-0.592729	-0.131362	-1.3078	-0.194458
29	-0.51625	-0.34636	-0.68613		92.8403	146.36	15.3717	18.4416	-0.00687401	23.7597		29	-0.758997	-0.188978	-0.60076	-0.11718	-1.24465	-0.186939
29.5	-0.55753	-0.42687	-0.68818		95.3097	124.626	14.9936	17.5401	-0.0063225	20.8284		29.5	-0.752587	-0.30941	-0.61058	-0.160335	-1.22502	-0.287249
30	-0.5526	-0.41733	-0.68786		95.1977	127.236	15.0174	17.6214	-0.00870204	23.6217		30	-0.752878	-0.294948	-0.609962	-0.156442	-1.30971	-0.191663

## Sheet: Fig 4c
		4w NOD islet							4w Rag1ko islet

## Sheet: Fig 4d
Bar Chart Data
	4w NOD Endocrine					NOD Exocrine
	Mean	sem	n			Mean	sem	n
7.37492	14.8567	1.97675	6		1.57093	5.20395	1.94325	6
10.4565					5.5412
16.7592					4.47123
19.95					14.2916
16.8589					4.09817
17.7406					1.25059
	4w Rag1ko Endocrine					Rag1ko Exocrine
	Mean	sem	n			Mean	sem	n
1.60148	1.8797	0.618028	6		2.4111	3.75011	0.776296	6
0.594461					3.44317
0.324953					4.32415
4.38984					3.89981
2.8266					1.43499
1.54087					6.98742

## Sheet: Fig 4e
	4w NOD Islet

## Sheet: Fig 4f
Bar Chart Data
	4w NOD Insulitis
	Mean	sem	n
0.357143	0.474756	0.0577612	6
0.75
0.428571
0.384615
0.461538
0.466667
	4w Rag1ko Insulitis
	Mean	sem	n
0.066667	0.107123	0.0402676	6
0.222222
0.153846
0
0
0.2
