# Supplementary material for: Contrast-enhanced ultrasound with sub-micron sized contrast agents detects insulitis in mouse models of type1 diabetes
Source: Nat Commun. 2020 May 7;11:2238. doi: 10.1038/s41467-020-15957-8 (PMC7206014; doi:10.1038/s41467-020-15957-8)
Supplement: Supplementary file 4 — Source Data [file 41467_2020_15957_MOESM4_ESM.zip › Source Data Figure5.xlsx]

## Sheet: Fig 5b
Time (weeks)									A.T.												Control
0	90	84	78	70	80	103	100	121	141	118	100	74	90	120	132	104	105	108	109	90	81	78	110	89
1	102	147	79	75	112	75	103	149	112	172	102	69	72	104	80	119	112	96	138	82	122	101	157	104
2	89	111	137	90	140	83	128	126	116	93	90	102	119	91	118	118	99	113	64	76	121	124	132	123
3	99	85	115	98	93	113	142	90	105	156	98	181	87	106	121	94	150	99	105	113	120	95		156
4	228	204	199	180	128	70	110	96	97	106	120	253	132	136	122	104	81	98	138	90	91	112		109
5	355	253	288	247	233	310	130	117	169	110	143	390	112	130	90	153	150	105	90	122	89	70		88
6	600	276	600	236	255	224	112	171	118	127	600		179	150	121	198	121	538	146	103	102	81		62
7		600		600	600	600	285	144	181	521			600	261	80	421	531		117	67	107	115		135
8							559	162	259					600	198				135	98	114	87		124
9								424	600						320				81	69	89	119		105
10								600											115	112	109	123		113

## Sheet: Fig 5c
A.T.		More data starts at row 68			Raw Data								Normalized Data							Bar Chart Data
Time (min)	A.T. mean	+95 Confident Interval	-95 Confident Interval		SCID1	SCID2	SCID3	SCID4	SCID5	SCID6		Time (min)	SCID1	SCID2	SCID3	SCID4	SCID5	SCID6		Time(min)	NOD
-3	0.0380273	0.0670565	0.00899806		83.6684	29.9306	562.096	236.68	875.52	8.75767		-3	0.0123151	-0.0355658	0.0908187	0.00333662	0.00144026	0.155819		25-30		Mean	sem	n
-2	-0.0400793	-0.0049989	-0.0751596		80.6442	31.3064	405.388	237.441	857.81	7.58144		-2	-0.024274	0.00876541	-0.213292	0.00655921	-0.0188168	0.000582756		0.820247		0.112791	0.163304	6
-1	0.00205199	0.0388836	-0.0347796		83.6389	31.8661	578.408	233.559	889.452	6.39197		-1	0.0119588	0.0268004	0.122473	-0.00989583	0.0173766	-0.156401		-0.258737
0	-0.0057701	0.0376337	-0.049174		83.0508	32.3263	578.869	236.999	865.426	6.0689		0	0.00484322	0.0416267	0.123368	0.00468578	-0.0101057	-0.199039		0.255079
0.5	-0.0447268	-0.0088267	-0.0806269		85.6541	31.9052	456.482	230.209	867.501	6.16169		0.5	0.0363407	0.0280592	-0.114138	-0.0240973	-0.00773253	-0.186792		0.159459
1	0.0055235	0.0391824	-0.0281354		75.9089	32.725	566.619	232.544	936.699	6.84522		1	-0.081568	0.0544751	0.0995965	-0.0141992	0.0714185	-0.0965819		-0.123747
1.5	0.00171885	0.0444531	-0.0410154		78.3423	33.13	563.464	232.646	952.859	6.25336		1.5	-0.0521262	0.0675251	0.0934727	-0.0137665	0.0899027	-0.174695		-0.175555
2	-0.0198953	0.0116226	-0.0514132		83.2788	33.482	455.902	237.491	886.404	6.73417		2	0.00760182	0.0788673	-0.115264	0.00677199	0.0138891	-0.111238
2.5	0.0109789	0.0563682	-0.0344103		83.2788	32.931	582.821	236.84	924.641	6.09556		2.5	0.00760182	0.0611128	0.131039	0.00401505	0.0576255	-0.19552		Time(min)	Rag1ko
3	-0.0460056	0.00273559	-0.0947468		79.4185	34.103	422.488	240.769	893.425	6.07461		3	-0.0391045	0.0988774	-0.180109	0.0206678	0.0219209	-0.198286		25-30		Mean	sem	n
3.5	-0.0427673	0.0163261	-0.101861		80.8791	33.311	349.432	237.95	924.961	7.17274		3.5	-0.0214328	0.0733573	-0.321883	0.00871955	0.0579919	-0.0533571		0.60649		0.0265153	0.211933	6
4	-0.0779007	0.00912734	-0.164929		78.5394	34.5176	263.18	236.009	912.703	6.93224		4	-0.0497405	0.112236	-0.489266	0.000492538	0.043971	-0.0850971		-0.910776
4.5	-0.120154	-0.0210735	-0.219235		81.5982	34.9056	237.752	238.624	844.7	5.5154		4.5	-0.0127314	0.12474	-0.538611	0.0115781	-0.0338124	-0.27209		-0.0197543
5	-0.0559838	0.0307296	-0.142697		84.1053	35.5845	287.032	247.157	912.64	6.44964		5	0.0176022	0.146614	-0.442979	0.0477511	0.043899	-0.14879		0.0124154
5.5	-0.103247	-0.0153652	-0.191128		75.2802	35.1005	286.284	246.72	877.303	5.55948		5.5	-0.0891737	0.131019	-0.44443	0.0458955	0.00347913	-0.266271		0.0887215
6	-0.0753398	0.00143702	-0.152117		74.2837	35.2678	302.443	245.671	857.67	6.84494		6	-0.101232	0.136411	-0.413071	0.0414494	-0.018977	-0.0966191		0.381996
6.5	-0.0944929	-0.016165	-0.172821		65.7832	34.8511	305.755	248.042	857.67	6.73035		6.5	-0.20408	0.122982	-0.406643	0.0515032	-0.018977	-0.111742
7	-0.0938194	-0.0233787	-0.16426		67.9178	33.4582	314.553	249.437	808.33	7.1588		7	-0.178253	0.0781021	-0.38957	0.0574145	-0.0754132	-0.0551964
7.5	-0.0289316	0.039384	-0.0972472		70.2849	33.8775	360.555	247.532	1002.5	7.4913		7.5	-0.149613	0.0916125	-0.300297	0.0493377	0.146683	-0.0113137
8	-0.140476	-0.0546493	-0.226303		70.4685	33.2724	255.737	250.456	704.845	6.57822		8	-0.147392	0.0721139	-0.503711	0.0617345	-0.193782	-0.131821
8.5	-0.145545	-0.0467142	-0.244376		63.269	33.4753	224.792	249.397	704.845	7.44731		8.5	-0.2345	0.0786508	-0.563763	0.0572431	-0.193782	-0.0171194
9	-0.142625	-0.0449441	-0.240307		61.0043	33.3665	229.196	243.188	736.9	7.67107		9	-0.261901	0.0751457	-0.555217	0.030924	-0.157117	0.0124125
9.5	-0.15605	-0.0539302	-0.258169		65.6583	33.91	201.462	246.526	736.9	6.80199		9.5	-0.205591	0.0926585	-0.609038	0.0450762	-0.157117	-0.102287
10	-0.115371	-0.002045	-0.228698		68.3455	34.7574	184.892	245.431	804.67	7.88956		10	-0.173078	0.119965	-0.641193	0.0404309	-0.0795996	0.0412478
10.5	-0.150295	-0.037115	-0.263476		63.4211	33.5597	168.792	241.754	809.798	7.35609		10.5	-0.232659	0.0813699	-0.672438	0.0248455	-0.0737337	-0.0291586
11	-0.161361	-0.0542659	-0.268456		66.9069	33.5597	176.424	239.909	761.521	6.89892		11	-0.190484	0.0813699	-0.657627	0.0170229	-0.128954	-0.0894949
11.5	-0.186818	-0.0831486	-0.290488		61.6772	30.3723	176.041	245.592	727.595	7.11632		11.5	-0.253759	-0.0213333	-0.65837	0.0411135	-0.16776	-0.0608024
12	-0.144782	-0.0339148	-0.255649		68.4751	32.1737	167.824	248.245	821.321	7.18771		12	-0.171511	0.0367098	-0.674317	0.052362	-0.0605535	-0.0513813
12.5	-0.146155	-0.0337559	-0.258553		65.1511	31.5523	167.643	251.275	840.303	7.32256		12.5	-0.211727	0.0166863	-0.674668	0.0652064	-0.0388419	-0.0335839
13	-0.138602	-0.0362297	-0.240974		68.1905	32.3347	203.297	256.381	847.22	6.44804		13	-0.174954	0.0418976	-0.605476	0.0868506	-0.0309299	-0.149001
13.5	-0.0836709	-0.0311657	-0.136176		69.2939	31.2811	374.447	258.515	801.638	6.9113		13.5	-0.161603	0.00794819	-0.273339	0.0958975	-0.0830683	-0.0878609
14	-0.0849876	-0.0238606	-0.146115		69.0953	31.638	363.352	268.588	790.092	6.72213		14	-0.164006	0.0194507	-0.294869	0.138601	-0.0962748	-0.112827
14.5	-0.0186654	0.0295446	-0.0668754		69.0735	30.6229	463.16	279.53	869.779	7.47743		14.5	-0.16427	-0.01326	-0.101179	0.184987	-0.00512643	-0.0131443
15	-0.0736032	0.00953431	-0.156741		53.8329	34.7402	398.73	279.843	834.262	6.61698		15	-0.348669	0.119409	-0.226214	0.18631	-0.0457513	-0.126705
15.5	-0.0264241	0.0616155	-0.114464		60.3838	39.8887	499.553	276.439	766.569	6.1178		15.5	-0.269408	0.285305	-0.0305546	0.17188	-0.123181	-0.192585
16	-0.007037	0.0738864	-0.0879605		62.241	39.8928	480.596	277.757	786.057	6.8954		16	-0.246938	0.285438	-0.0673433	0.177471	-0.10089	-0.0899594
16.5	-0.0021964	0.0834466	-0.0878395		61.8209	39.0243	580.123	272.663	698.999	6.82069		16.5	-0.25202	0.257453	0.125803	0.155874	-0.200469	-0.0998194
17	-0.062426	0.0279446	-0.152797		61.2215	39.749	428.337	271.248	718.756	6.06666		17	-0.259273	0.280805	-0.168757	0.149875	-0.177871	-0.199335
17.5	-0.0332194	0.0498463	-0.116285		60.3803	39.749	474.395	268.688	756.303	6.55113		17.5	-0.269451	0.280805	-0.0793753	0.139023	-0.134923	-0.135395
18	0.00953574	0.0990862	-0.0800147		57.8794	39.749	591.005	272.944	765.257	6.79519		18	-0.299709	0.280805	0.146921	0.157064	-0.124682	-0.103185
18.5	0.0497245	0.172408	-0.0729592		57.2379	46.8008	626.902	272.791	712.506	6.89363		18.5	-0.30747	0.50803	0.216584	0.156416	-0.185019	-0.0901936
19	0.0443001	0.152636	-0.0640363		61.3221	44.4431	617.106	272.106	686.753	7.23747		19	-0.258056	0.43206	0.197572	0.153515	-0.214476	-0.0448139
19.5	0.0526664	0.142412	-0.0370791		71.3271	42.9223	590.608	273.202	686.753	7.42635		19.5	-0.137003	0.383055	0.14615	0.158159	-0.214476	-0.019886
20	0.147541	0.311159	-0.0160765		62.9255	42.9223	932.661	275.082	686.753	7.41978		20	-0.238655	0.383055	0.809948	0.166129	-0.214476	-0.0207533
20.5	-0.0240329	0.0894073	-0.137473		56.8791	24.071	728.771	271.334	686.753	7.8949		20.5	-0.311812	-0.224377	0.414272	0.150242	-0.214476	0.0419531
21	-0.0714124	0.0190637	-0.161888		53.1719	22.3355	592.63	274.674	751.635	7.83677		21	-0.356666	-0.280299	0.150074	0.164398	-0.140262	0.0342805
21.5	-0.0355296	0.0525749	-0.123634		63.8204	22.4317	640.047	277.712	746.599	7.71722		21.5	-0.227829	-0.277199	0.242093	0.177277	-0.146023	0.0185027
22	-0.0076046	0.147092	-0.162301		65.5153	21.1959	866.745	277.505	757.828	5.70901		22	-0.207321	-0.31702	0.682028	0.176401	-0.133179	-0.246537
22.5	-0.125768	-0.0507084	-0.200828		65.4587	20.6612	493.211	275.731	816.633	5.51258		22.5	-0.208006	-0.334247	-0.0428614	0.168882	-0.0659166	-0.272461
23	-0.0524888	0.0841293	-0.189107		52.3969	20.9615	771.889	276.143	827.231	5.76536		23	-0.366043	-0.324573	0.497949	0.170628	-0.0537935	-0.2391
23.5	-0.116731	0.0201045	-0.253567		42.9537	20.8124	705.295	272.671	841.322	4.7155		23.5	-0.480298	-0.329376	0.368714	0.155907	-0.0376766	-0.377658
24	-0.168803	-0.0770881	-0.260519		44.7123	20.8876	493.887	273.568	808.591	5.532		24	-0.459019	-0.326952	-0.0415488	0.159713	-0.0751142	-0.269898
24.5	-0.207386	-0.123303	-0.29147		43.6092	19.7956	415.337	264.886	773.169	5.88659		24.5	-0.472366	-0.362139	-0.193986	0.122906	-0.115631	-0.2231
25	-0.179316	-0.0839335	-0.274699		44.964	19.8854	505.608	271.994	803.475	5.19824		25	-0.455974	-0.359246	-0.0188036	0.153039	-0.0809665	-0.313947
25.5	-0.15213	-0.0437925	-0.260468		44.964	20.0957	614.783	270.803	692.895	5.77415		25.5	-0.455974	-0.352469	0.193065	0.147988	-0.20745	-0.23794
26	-0.179176	-0.0798417	-0.278511		43.0255	20.0544	552.007	270.862	680.59	5.7602		26	-0.479428	-0.353801	0.0712399	0.148238	-0.221525	-0.239781
26.5	-0.130063	0.0167004	-0.276826		40.98	20.025	748.008	272.043	669.79	5.36136		26.5	-0.504178	-0.354748	0.451604	0.153245	-0.233879	-0.292419
27	-0.164565	-0.066977	-0.262153		43.8106	20.043	538.15	269.092	808.224	5.5097		27	-0.46993	-0.354168	0.0443481	0.140737	-0.0755347	-0.272841
27.5	-0.113415	-0.0057556	-0.221074		57.8799	20.1682	649.998	274.046	751.666	5.20114		27.5	-0.299703	-0.350136	0.261404	0.161736	-0.140227	-0.313564
28	-0.122614	-0.0291254	-0.216103		59.422	20.2332	607.796	271.022	719.447	5.62256		28	-0.281045	-0.34804	0.179506	0.14892	-0.17708	-0.257947
28.5	-0.0987461	-0.0198649	-0.177627		58.3714	26.0337	580.946	273.133	719.447	5.71479		28.5	-0.293756	-0.161135	0.1274	0.157868	-0.17708	-0.245774
29	-0.137013	-0.0685535	-0.205472		56.5315	24.6863	462.34	270.993	806.28	5.53293		29	-0.316018	-0.20455	-0.10277	0.148795	-0.0777581	-0.269775
29.5	-0.0863063	0.0091683	-0.181781		54.4667	24.4108	627.759	268.416	856.096	5.3134		29.5	-0.341	-0.213429	0.218245	0.137872	-0.0207779	-0.298748
30	-0.0968079	-0.0163632	-0.177253		54.4667	25.0268	564.148	267.655	863.443	5.5817		30	-0.341	-0.19358	0.0948001	0.134645	-0.0123736	-0.263339
		More data starts at row 68			Raw Data									Normalized Data
Time (min)	CTL Mean	+95 Confident Interval	-95 Confident Interval		SCID1	SCID2	SCID3	SCID4	SCID5	SCID6		Time (min)	SCID1	SCID2	SCID3	SCID4	SCID5	SCID6
-3	0.0441153	0.0743773	0.0138532		169.334	836.4	356.801	2395.38	103.389	472.607		-3	-0.0266289	0.183574	0.0476816	-0.00826702	0.0284404	0.0398912
-2	-0.0279442	-0.0107483	-0.0451402		175.424	631.851	326.804	2425.33	98.3133	449.09		-2	0.00838184	-0.105878	-0.0403983	0.00413351	-0.0220489	-0.011855
-1	-0.0161711	-0.0023899	-0.0299522		177.141	651.767	338.082	2425.33	99.8874	441.736		-1	0.0182471	-0.077696	-0.00728329	0.00413351	-0.00639152	-0.0280362
0	-0.0287698	-0.0023413	-0.0551983		173.132	603.088	323.308	2435.06	98.7984	471.968		0	-0.00479834	-0.14658	-0.0506656	0.00816433	-0.0172237	0.0384848
0.5	-0.0193035	0.0186615	-0.0572685		169.411	568.307	353.567	2361.76	103.574	481.692		0.5	-0.0261873	-0.195798	0.0381858	-0.022186	0.0302827	0.0598821
1	-0.0106647	0.0135203	-0.0348498		163.952	672.8	336.525	2330.56	98.8893	502.1		1	-0.0575645	-0.0479326	-0.011855	-0.0351007	-0.01632	0.104784
1.5	0.0233494	0.0678424	-0.0211437		165.958	667.837	358.887	2303.07	101.009	558.554		1.5	-0.0460346	-0.0549552	0.0538075	-0.0464851	0.00476089	0.229003
2	0.0382415	0.0963397	-0.0198566		165.958	620.799	390.91	2339.99	102.103	574.787		2	-0.0460346	-0.121519	0.147837	-0.0311982	0.0156447	0.26472
2.5	-0.0198146	0.0424565	-0.0820857		156.066	580.813	315.41	2381.86	98.9553	575.138		2.5	-0.102898	-0.178101	-0.0738545	-0.0138638	-0.0156631	0.265493
3	-0.0397594	0.00432341	-0.0838423		156.379	577.333	305.076	2409.81	105.293	502.05		3	-0.101094	-0.183027	-0.104201	-0.00229213	0.0473832	0.104674
3.5	-0.0065474	0.0515807	-0.0646755		163.592	533.501	389.146	2401.92	100.085	514.798		3.5	-0.0596346	-0.245051	0.142656	-0.00555747	-0.0044211	0.132725
4	-0.0323411	0.0165592	-0.0812415		166.218	586.391	285.665	2438.07	103.643	518.794		4	-0.0445371	-0.170208	-0.161195	0.0094091	0.0309671	0.141518
4.5	-0.0401932	0.0174166	-0.0978029		161.739	541.454	291.499	2421.06	104.472	529.652		4.5	-0.0702844	-0.233798	-0.144065	0.00236559	0.0392153	0.165408
5	-0.0600251	-0.0080819	-0.111968		159.793	570.442	273.515	2422.41	97.5027	517.266		5	-0.0814695	-0.192777	-0.196871	0.00292466	-0.0301128	0.138156
5.5	-0.0871323	0.0127532	-0.187018		149.892	626.458	166.465	2409.91	102.16	557.347		5.5	-0.138385	-0.113511	-0.511204	-0.00225174	0.0162111	0.226347
6	-0.0573177	0.0263379	-0.140973		147.395	662.491	217.004	2381.02	98.8422	574.986		6	-0.152739	-0.0625211	-0.362807	-0.0142103	-0.0167879	0.265159
6.5	-0.0590999	0.0202382	-0.138438		148.206	614.789	235.344	2383.14	97.7841	578.595		6.5	-0.148075	-0.130023	-0.308956	-0.0133313	-0.0273131	0.273099
7	-0.0186554	0.0744828	-0.111794		147.504	639.183	264.057	2370.9	96.2543	645.93		7	-0.152113	-0.0955041	-0.224643	-0.0184009	-0.0425304	0.421259
7.5	-0.019832	0.039323	-0.0789871		152.002	664.654	290.951	2364.53	98.2338	570.95		7.5	-0.126255	-0.0594601	-0.145675	-0.0210388	-0.0228405	0.256277
8	-0.0627396	0.00439684	-0.129876		155.173	605.985	245.845	2342.54	96.9824	553.383		8	-0.108029	-0.142482	-0.278121	-0.0301424	-0.0352878	0.217624
8.5	-0.0510501	0.0223052	-0.124406		161.706	545.349	280.843	2295.93	93.5808	584.631		8.5	-0.0704725	-0.228286	-0.175356	-0.0494421	-0.0691244	0.28638
9	-0.0613777	0.0042327	-0.126988		154.498	554.857	283.519	2231.27	96.6967	563.695		9	-0.11191	-0.214831	-0.167498	-0.0762114	-0.0381303	0.240315
9.5	-0.0106848	0.0435516	-0.0649212		156.884	613.867	337.542	2273.75	99.639	564.354		9.5	-0.0981914	-0.131328	-0.00887008	-0.0586222	-0.00886164	0.241765
10	-0.0379673	0.0237925	-0.0997272		175.209	657.373	236.448	2445.26	97.8856	524.67		10	0.00714423	-0.0697633	-0.305713	0.0123856	-0.0263041	0.154447
10.5	-0.0398083	0.045608	-0.125225		163.302	640.751	216.804	2450.39	98.1518	585.492		10.5	-0.0612996	-0.0932845	-0.363393	0.0145084	-0.0236561	0.288275
11	-0.0697937	0.0306597	-0.170247		163.529	598.177	173.928	2427.98	102.978	570.129		11	-0.0599965	-0.153531	-0.489292	0.00523037	0.0243552	0.254471
11.5	-0.0506251	-0.0043977	-0.0968525		172.476	553.314	287.329	2452.37	98.3313	492.965		11.5	-0.00856925	-0.217014	-0.15631	0.0153287	-0.0218704	0.0846853
12	-0.0116231	0.0525275	-0.0757737		165.313	523.333	324.028	2420.73	107.339	553.566		12	-0.0497398	-0.259441	-0.0485493	0.00223007	0.0677342	0.218027
12.5	0.0176076	0.103591	-0.0683759		200.032	467.532	338.851	2409.52	101.271	588.222		12.5	0.149834	-0.338404	-0.00502536	-0.00241023	0.00736981	0.294281
13	0.0376928	0.226615	-0.151229		298.745	202.734	316.473	2413.73	108.83	550.303		13	0.717258	-0.713114	-0.0707336	-0.000670046	0.0825682	0.210849
13.5	0.0908895	0.318637	-0.136858		298.745	164.188	295.159	2422.46	103.65	770.373		13.5	0.717258	-0.767661	-0.13332	0.00294578	0.0310382	0.695075
14	0.105277	0.328199	-0.117646		307.932	200.977	316.568	2435.18	97.6463	758.125		14	0.770067	-0.715601	-0.0704555	0.00821058	-0.0286841	0.668125
14.5	0.0605916	0.235748	-0.114565		320.222	391.006	293.088	2417.87	98.5517	512.451		14.5	0.840713	-0.446694	-0.139399	0.00104694	-0.0196781	0.127562
15	0.0664345	0.275759	-0.14289		319.707	208.493	318.226	2432.72	96.0682	621.996		15	0.837751	-0.704965	-0.0655868	0.00719375	-0.0443819	0.368597
15.5	0.194569	0.578037	-0.188898		508.335	153.343	225.253	2377.8	92.8562	663.015		15.5	1.92203	-0.783007	-0.338584	-0.0155442	-0.0763329	0.458851
16	0.0309744	0.241852	-0.179904		303.51	281.962	193.277	2358.14	101.752	675.447		16	0.744648	-0.601	-0.432476	-0.0236858	0.0121556	0.486205
16.5	-0.140221	0.0507267	-0.331168		126.93	85.4054	261.675	2351.42	101.364	708.08		16.5	-0.270378	-0.879144	-0.231639	-0.0264655	0.00829288	0.558009
17	-0.15728	0.0430478	-0.357608		141.887	51.7658	209.508	2400.34	100.579	708.08		17	-0.184401	-0.926747	-0.384818	-0.00621147	0.000487236	0.558009
17.5	-0.127384	0.0684327	-0.3232		141.887	39.0658	268.432	2422.26	105.61	692.27		17.5	-0.184401	-0.944719	-0.211799	0.00286467	0.0505309	0.523222
18	-0.158055	0.0315594	-0.34767		117.77	54.1345	259.453	2443.57	107.165	662.884		18	-0.32303	-0.923395	-0.238162	0.0116852	0.0660061	0.458564
18.5	0.00857404	0.216725	-0.199577		265.267	52.4972	316.366	2453.88	112.961	628.893		18.5	0.524817	-0.925712	-0.0710478	0.015956	0.123659	0.383773
19	-0.135824	0.0457181	-0.317365		155.78	41.089	265.328	2458.51	105.268	630.523		19	-0.104537	-0.941856	-0.220911	0.0178712	0.0471335	0.387358
19.5	-0.124953	0.0634823	-0.313389		180.138	74.0714	211.122	2450.44	102.115	663.431		19.5	0.0354741	-0.895183	-0.380079	0.0145299	0.0157715	0.459767
20	-0.0588685	0.134896	-0.252632		240.906	51.0914	273.116	2441.02	107.592	593.944		20	0.384783	-0.927702	-0.198044	0.0106315	0.0702477	0.306872
20.5	-0.0186328	0.169871	-0.207137		251.744	102.669	297.94	2432.21	107.803	609.752		20.5	0.447087	-0.854715	-0.125153	0.00698191	0.0723467	0.341656
21	-0.0712754	0.110824	-0.253375		242.74	55.1608	315.889	2431.1	107.976	495.754		21	0.395328	-0.921943	-0.0724503	0.0065217	0.0740692	0.0908221
21.5	-0.085231	0.0907089	-0.261171		173.558	50.7034	327.829	2459.81	114.503	590.458		21.5	-0.00234981	-0.92825	-0.0373886	0.0184113	0.13899	0.299202
22	-0.0964156	0.0781106	-0.270942		199.145	45.365	313.103	2452.83	102.682	570.95		22	0.144735	-0.935805	-0.080629	0.0155212	0.0214043	0.256279
22.5	-0.0211781	0.174766	-0.217122		186.712	65.3649	355.497	2410.69	111.223	708.472		22.5	0.0732646	-0.907503	0.0438525	-0.00192656	0.106372	0.558872
23	-0.0665778	0.112359	-0.245514		189.935	69.9417	338.577	2405.26	101.686	640.029		23	0.0917906	-0.901027	-0.00582967	-0.00417705	0.0115022	0.408274
23.5	0.107799	0.370938	-0.15534		346.04	64.3084	326.197	2427.47	102.604	719.526		23.5	0.989121	-0.908998	-0.0421826	0.00502195	0.020636	0.583195
24	0.0877821	0.358656	-0.183091		369.54	61.6123	305.219	2423.49	105.036	623.035		24	1.1242	-0.912814	-0.103779	0.00337366	0.044824	0.370883
24.5	0.196197	0.478501	-0.0861062		389.708	79.8884	376.325	2480.62	120.06	680.67		24.5	1.24014	-0.886951	0.105009	0.0270242	0.194268	0.497698
25	0.147999	0.42784	-0.131843		377.43	30.9408	369.954	2517.6	113.716	643.014		25	1.16956	-0.956216	0.0863034	0.0423357	0.13117	0.414842
25.5	0.196586	0.474768	-0.0815967		386.243	79.5761	406.372	2461.88	118.507	661.427		25.5	1.22022	-0.887393	0.193239	0.0192658	0.178827	0.455357
26	0.124004	0.352819	-0.104811		305.802	59.1278	438.424	2525.3	125.908	598.643		26	0.757825	-0.916329	0.287354	0.0455216	0.252443	0.317211
26.5	0.0353989	0.237745	-0.166947		259.922	69.3251	384.683	2465.53	108.144	633.598		26.5	0.494094	-0.901899	0.129551	0.0207792	0.075744	0.394124
27	0.137802	0.38418	-0.108576		341.416	78.3337	395.068	2436.6	119.524	634.283		27	0.962544	-0.889151	0.160046	0.00880014	0.188939	0.395633
27.5	0.182966	0.451547	-0.0856146		400.592	204.301	340.856	2432.23	111.64	630.645		27.5	1.3027	-0.710898	0.000862269	0.00699066	0.110512	0.387627
28	0.111436	0.329728	-0.106856		331.82	215.031	321.621	2449.65	106.879	652.27		28	0.907381	-0.695713	-0.055618	0.0142049	0.0631525	0.435208
28.5	0.130771	0.368424	-0.106881		343.496	219.328	304.901	2473.6	98.5721	727.087		28.5	0.9745	-0.689633	-0.104712	0.0241189	-0.0194752	0.599831
29	0.0954573	0.298855	-0.107941		305.24	192.315	342.675	2427.83	110.942	650.387		29	0.754593	-0.727858	0.00620401	0.0051686	0.103572	0.431065
29.5	0.165207	0.452732	-0.122318		417.189	198.904	350.603	2428.19	88.4576	634.886		29.5	1.3981	-0.718535	0.0294833	0.00531664	-0.120087	0.396958
30	0.14862	0.435317	-0.138078		414.602	179.051	343.4	2409.13	90.9879	610.942		30	1.38323	-0.746628	0.00833117	-0.00257178	-0.094917	0.344274

## Sheet: Fig 5d
A.T. 4w		More data starts at row 68			Raw Data								Normalized Data							Bar Chart Data
Time (min)	A.T. mean	+95 Confident Interval	-95 Confident Interval		SCID1	SCID2	SCID3	SCID4	SCID5	SCID6		Time (min)	SCID1	SCID2	SCID3	SCID4	SCID5	SCID6		Time(min)	SCID
-3	0.010033	0.0217091	-0.0016431		27.5095	557.594	2837.76	26.2505	1066.2	8211.6		-3	0.146473	-0.15237	-0.0037167	-0.0074487	0.0502107	0.02705		25-30		Mean	sem	n
-2	-0.0099301	-0.0042742	-0.0155859		19.9674	728.989	2819.3	26.546	999.24	7747.4		-2	-0.124712	0.121135	-0.0110786	0.00372236	-0.017397	-0.0312506		1.35116		1.24574	0.299719	6
-1	-0.000857	0.00750634	-0.0092203		22.6835	663.892	2887.98	26.546	977.32	8010.2		-1	-0.0210714	0.0229901	0.0129153	0.00394436	-0.0264143	0.00256162		1.70954
0	0.00771301	0.039269	-0.023843		31.4501	508.53	2944.75	26.546	923.6	7759.2		0	0.344779	-0.217837	0.0338445	0.00372436	-0.0893794	-0.0288537		0.181694
0.5	0.0465957	0.0782512	0.0149402				2921.16	27.3477	1179.65	7699.8		0.5			0.0220402	0.00372436	0.16322	-0.0363008		1.83287
1	0.154449	0.239384	0.0695139		33.4328	712.051	2922.67	26.546	1421.4	7831.4		1	0.0653927	0.0951961	0.0261266	0.00372436	0.401425	-0.0198296		1.90227
1.5	0.198289	0.293668	0.10291				2968.9	35.3883	1373.9	8454.6		1.5			0.0420071	0.00372436	0.354593	0.058183		0.4969
2	0.265683	0.384601	0.146764		35.4027	945.69	2961.63	26.5583	1423.5	9469.4		2	0.267043	0.454553	0.0330604	0.00372436	0.403496	0.185196
2.5	0.367021	0.575645	0.158396				3551.89	41.588	1452.83	9717.1		2.5			0.036352	0.00372436	0.329845	0.215585		Time(min)	SCID
3	0.396076	0.584203	0.20795		38.9878	1041.02	2951.89	33.299	1654.67	9499.5		3	0.463611	0.602268	0.036352	0.0285849	0.633616	0.188901		25-30		Mean	sem	n
3.5	0.455257	0.717115	0.1934				2994.95	45.6042	1993.6	8626.1		3.5			0.0212758	0.0156688	0.665856	0.079648		-0.289082		-0.191826	0.1464	3
4	0.413181	0.624149	0.202213		39.6345	1107.99	2930	30.498	1813.96	8922.9		4	0.707851	0.698026	0.0286661	-0.00180021	0.788212	0.116796		-0.258992
4.5	0.388577	0.583306	0.193848				2968.86	44.5635	1744.5	8844.9		4.5			0.0423114	0.00898005	0.719984	0.107033		0.185768
5	0.468616	0.744535	0.192697		24.87	1949.4	2982.82	27.715	1509.39	9191.1		5	0.0869843	2.41221	0.037731	0.0286669	0.491146	0.155333		-0.101018
5.5	0.384005	0.60263	0.16538				3006.1	45.3	1628.96	9282		5.5			0.055395	0.0322866	0.223264	0.286902
6	0.367082	0.651768	0.0823964		18.833	2063.37	3082.81	25.14	1270.4	7320.2		6	-0.209914	2.39577	0.043271	0.0215332	0.262406	-0.0856391		-0.495806
6.5	0.431138	0.695857	0.16642				2982.32	53.4551	1552.12	8996.7		6.5			0.0470364	0.0111542	0.431694	0.113504
7	0.364842	0.554497	0.175187		28.175	1601.99	2964.9	27.618	1368.1	8678.92		7	1.12962	1.85806	0.0408486	0.0442449	0.550895	0.0862941
7.5	0.46071	0.794944	0.126476				3774.94	44.3718	1725.4	9097.5		7.5			0.0479521	0.0351703	0.405369	-0.0741243
8	0.289834	0.461584	0.118083		23.6536	1875.48	2298.9	20.498	1335.28	7544.58		8	0.0758022	2.19226	0.0879285	0.0415148	0.316239	-0.0057115
8.5	0.347684	0.528319	0.16705				3487.4	37.5192	1643.3	9008.7		8.5			0.119034	0.0415162	0.620207	-0.0351743
9	0.469074	0.796107	0.142041		18.1386	2223.26	3272.22	27.3053	1542.1	7331.49		9	-0.290412	2.41956	0.148813	0.032433	0.520429	-0.183652
9.5	0.375316	0.619979	0.130654				3293.08	29.08	2180.72	8752.89		9.5			0.15612	0.0454334	0.262012	-0.0172138
10	0.381167	0.627565	0.134769		37.001	1658.27	3184.78	22.1989	1378	6697		10	1.09459	2.16581	0.153229	0.0287207	0.499231	-0.149283
10.5	0.353244	0.536991	0.169497				3300.79	27.2405	2239.13	8121.48		10.5			0.158843	0.0462426	0.352226	0.0790723
11	0.625046	0.977452	0.272639		29.3557	2175.87	3335.54	29.0459	1764.79	9101		11	0.297676	2.34668	0.170867	-0.00744872	0.739999	0.139074
11.5	0.717732	1.10258	0.332884				4834.89	41.6521	2394.98	9885.5		11.5			0.170564	0.00372436	0.966668	0.181954
12	0.448976	0.668436	0.229517		39.5873	1435.05	3007.98	18.7189	2090.1	7744.9		12	0.74997	2.43771	0.161366	0.0487948	1.06073	-0.0306435
12.5	0.572453	0.836432	0.308475				3316.05	41.1568	2263.6	10687.5		12.5			0.164201	0.0537396	1.23179	0.0873329
13	0.512656	0.783525	0.241788		34.0686	1551.02	3316.02	28.4265	2136.5	7095.7		13	1.25758	1.84702	0.164201	0.0600397	1.10648	-0.111898
13.5	0.524617	0.79485	0.254383				3578.01	37.7859	2244.9	9589.5		13.5			0.175827	0.050742	1.21138	-0.0877042
14	0.748083	1.09219	0.403974		43.5857	1875.94	3349.17	27.1904	2259.1	10452		14	0.926724	2.19998	0.175827	0.0280887	1.22538	0.308179
14.5	0.742213	1.11609	0.368338				3382.7	43.3943	2946.11	9873.5		14.5			0.1876	0.0322715	1.57776	0.0204971
15	0.768308	1.10266	0.433954		45.4246	1729.82	3368.66	43.2879	2129.6	8678.2		15	2.11315	2.43426	0.182671	0.258621	1.78984	0.0861689
15.5	1.08117	1.51196	0.650381				3345.17	76.9068	3122	9301.8		15.5			0.174425	1.9079	2.07813	0.164219
16	1.10366	1.52157	0.685746		32.0799	1841.21	3418.4	76.7943	3116.2	9924.2		16	0.186462	1.83193	0.196459	1.90365	2.07241	0.242119
16.5	1.04122	1.41205	0.670386				3356.8	76.8651	2780	10699		16.5			0.178507	1.90633	1.74093	0.339094
17	0.92194	1.23741	0.606474		36.0074	1646.1	3379.6	66.7691	2460.3	10573		17	0.591725	2.3168	0.186512	1.55501	1.62291	0.323323
17.5	0.895176	1.23876	0.55159				3387.52	67.1	2741.9	9195.7		17.5			0.186512	1.53988	1.70337	0.15094
18	0.941869	1.28166	0.60208		45.293	1784.92	3341.1	66.5262	2174.1	9086		18	2.06314	2.51441	0.172995	1.58448	1.73512	0.274886
18.5	0.96938	1.32283	0.615927				3341.1	67.4743	2909	10268		18.5			0.172995	1.55125	1.86812	0.285149
19	0.957046	1.31706	0.597029		51.2103	1872.72	3256	53.7866	2304.1	9776.3		19	1.41072	2.5264	0.178226	1.56306	1.86329	0.223608
19.5	0.990403	1.33037	0.650433				3356	67.9206	2875.9	11024		19.5			0.178226	1.56813	1.83548	0.379771
20	1.01357	1.37848	0.648655		50.0545	1498.58	3341.7	68.909	2565.3	10612		20	1.4337	1.31418	0.173206	1.60754	1.94532	0.328205
20.5	0.950031	1.27433	0.625731				3355.14	67.2238	2761.1	10851		20.5			0.177925	1.54178	1.7223	0.358118
21	1.19509	1.63964	0.750549		39.8655	2123.71	3328.78	77.0023	2793.94	10903		21	0.76227	2.26645	0.16867	1.91152	2.33556	0.364626
21.5	1.0627	1.41557	0.709832				3358.62	76.8954	2731.3	11755		21.5			0.179146	1.90747	1.69292	0.471263
22	1.19122	1.60918	0.773255		58.41	2040.24	3198.83	70.272	2450.84	10508		22	1.56598	2.59949	0.189763	1.92175	2.213	0.440348
22.5	1.06905	1.42121	0.716887				3380.87	77.0512	2734.9	11820		22.5			0.186957	1.91337	1.69647	0.479399
23	1.12893	1.4867	0.771164		63.9891	1759.99	3295.65	67.4111	2397	10077		23	2.21706	2.62205	0.171421	1.88885	1.85629	0.599177
23.5	1.11285	1.4694	0.756292				3282.92	75.29	2900	12726		23.5			0.152569	1.84677	1.85925	0.592794
24	1.13255	1.49099	0.7741		38.9286	1690.7	3330.91	75.7421	2931.38	12838		24	0.716497	0.831352	0.169422	1.86384	1.89011	0.606812
24.5	1.13895	1.49814	0.779755				3432.5	75.7415	2956.9	12556		24.5			0.205084	1.86384	1.91535	0.571517
25	1.08376	1.42176	0.745761		37.3158	1852.98	3433.03	70.78	2658.9	12415		25	0.649561	2.30846	0.205084	1.86384	1.71224	0.553869
25.5	1.16253	1.52909	0.795961				3421.1	75.7415	3031.1	12757		25.5			0.201082	1.86384	1.9885	0.596674
26	1.13013	1.49089	0.769373		43.8332	2140.82	3070.45	64.8439	2550.16	12541		26	0.937564	2.52041	0.184704	1.86384	1.90233	0.569639
26.5	1.10291	1.44516	0.760659				3363.85	75.7234	2800.8	12832		26.5			0.180982	1.86316	1.76144	0.606061
27	1.16696	1.53693	0.796996		49.809	2066.96	3319.69	61.6127	2617.3	12921		27	0.99097	2.47756	0.178972	1.89678	1.9749	0.6172
27.5	1.14704	1.50705	0.787024				3360.37	75.9435	2959.3	12937		27.5			0.179759	1.87148	1.91771	0.619203
28	1.16972	1.54131	0.798121		61.3909	1863.38	3393.42	56.4076	2640.1	12784		28	1.71381	2.29207	0.191401	1.89003	1.99738	0.600053
28.5	1.11407	1.46693	0.761207				3401.31	76.155	2862.9	12464		28.5			0.194135	1.87948	1.82267	0.560002
29	1.13197	1.47322	0.790723		58.7021	1870.56	3386.65	75.862	2842.3	13328		29	1.59486	2.49864	0.188987	1.8684	1.80236	0.668141
29.5	1.06984	1.39841	0.741279				3350.78	75.7844	2659.7	12905		29.5			0.176394	1.86546	1.62232	0.615198
30	1.08204	1.41505	0.74903		39.4964	2047.17	3392.52	64.4144	2598.98	11710		30	0.745966	2.45633	0.191053	1.82639	1.71993	0.590792
Control 4w		More data starts at row 68			Raw Data								Normalized Data
Time (min)	A.T. mean	+95 Confident Interval	-95 Confident Interval		SCID1	SCID2	SCID3	SCID4	SCID5	SCID6		Time (min)	SCID1	SCID2	SCID3	SCID4	SCID5	SCID6
-3	-0.0077172	0.0215896	-0.0370239		238.03	102.55	1835.95	162.852		2.74174		-3	-0.0580903	0.192847	0.039981	-0.0673347		-0.0708934
-2	0.0467718	0.0770729	0.0164707		260.37	99.4626	1728.35	196.65		3.42		-2	0.0303114	0.156937	-0.020972	0.126225		-0.0117908
-1	0.00124408	0.0255797	-0.0230915		259.73	83.6154	1731.81	164.327		3.98449		-1	0.0277789	-0.0273952	-0.0190091	-0.0588906		0.0826842
0	0.0592992	0.0790755	0.0395229		292.97	95.0448	1926.44	173.272		3.56923		0	0.159313	0.0372616	0.0912374	-0.00766361		0.0553357
0.5	0.0205345	0.0857091	-0.0446402				1896.22	136.657		3.34474		0.5			0.0741187	-0.217357		0.204841
1	0.0832838	0.157008	0.00955958		321.22	76.9473	1894.41	155.031		3.89939		1	0.289005	-0.238192	0.0730968	-0.112128		0.404637
1.5	0.168768	0.248313	0.0892227				2033.15	162.1		3.95941		1.5			0.151687	-0.0716444		0.42626
2	0.21671	0.315481	0.117938		355.41	106.291	1842.2	182.44		4.21036		2	0.426204	0.0523238	0.0435192	0.0448439		0.516657
2.5	0.0557876	0.142718	-0.031143				1784.24	138.528		3.78465		2.5			0.0106897	-0.20664		0.363307
3	0.047459	0.121541	-0.0266229		327.31	106.438	1840.7	128.528		3.02957		3	0.313443	0.0537762	0.0426717	-0.26391		0.0913139
3.5	0.0753749	0.127008	0.0237413				1952.38	156.113		3.40382		3.5			0.105934	-0.105935		0.226126
4	0.431716	0.664147	0.199286		389.42	135.298	1993.85	164.78		6.06093		4	0.562681	0.339503	0.129424	-0.0562959		1.18327
4.5	0.30594	0.385039	0.22684				2109.14	190.94		4.5238		4.5			0.194731	0.0935239		0.629564
5	0.174848	0.213619	0.136077		375.19	96.5715	2109.14	195.126		3.05463		5	0.505578	-0.0439046	0.194731	0.117497		0.100338
5.5	0.372034	0.550862	0.193206				1859.5	163.93		5.89624		5.5			0.053321	-0.0611638		1.12394
6	0.572739	0.882347	0.263131		381.32	138.829	2175.45	190.09		7.32359		6	0.530177	0.374466	0.232292	0.0886559		1.6381
6.5	0.419672	0.654177	0.185166				2144.2	205.966		5.17696		6.5			0.21459	0.17958		0.864844
7	0.286658	0.521083	0.0522328		323.28	94.3377	2141.3	186.99		5.2172		7	0.279253	-0.00915381	0.212948	0.070902		0.87934
7.5	0.332917	0.538099	0.127735				2391.74	228.917				7.5			0.354813	0.311021
8	0.346501	0.594243	0.0987591		360.67	131.36	2217.34	231.022				8	0.427209	0.379697	0.256021	0.323076
8.5	0.358524	0.596181	0.120867				2352.37	241.754				8.5			0.332511	0.384536
9	0.157143	0.41563	-0.101343		380.39	129.356	2212.73	140.148		2.40346		9	0.505243	0.358652	0.25341	-0.197365		-0.134224
9.5	0.166815	0.393375	-0.0597454				2314.04	151.408		3.67144		9.5			0.310795	-0.132876		0.322526
10	0.303482	0.582786	0.0241785		340.5	117.696	2246.5	170.71		4.6739		10	0.347394	0.23618	0.272539	-0.0223344		0.683634
10.5	0.268694	0.531804	0.00558525				2274.71	172.438		4.24741		10.5			0.28852	-0.0124394		0.530003
11	0.297043	0.565375	0.0287112		426.09	148.194	2302.78	142.863		3.10926		11	0.686083	0.556513	0.30442	-0.181819		0.120016
11.5	0.427966	0.632344	0.223587				2238.72	190.222		5.34769		11.5			0.268135	0.0894148		0.926347
12	0.274425	0.599519	-0.0506686		427.65	187.648	2320.26	136.425		1.70266		12	0.692256	0.970902	0.314322	-0.218686		-0.386667
12.5	0.155314	0.449371	-0.138743				2257.2	179.626		3.2164		12.5			0.2786	0.0287292		0.158613
13	0.115439	0.339729	-0.108851		408.29	146.008	2279.24	124.604		1.17512		13	0.615646	0.533549	0.291084	-0.286385		-0.576698
13.5	0.16293	0.353911	-0.0280509				2370.73	178.11		3.12541		13.5			0.342908	0.0200458		0.125836
14	0.122716	0.284056	-0.0386236		388.26	157.353	2085.9	138.11		1.2394		14	0.536386	0.652706	0.181566	-0.209036		-0.553543
14.5	0.175179	0.346659	0.00369971				2329.36	152.883		3.69354		14.5			0.319477	-0.124429		0.330489
15	0.141607	0.263579	0.0196354		385.82	150.203	1738.49	154.87		2.032		15	0.52673	0.577615	-0.0152256	-0.113051		-0.268033
15.5	-0.000915	0.113891	-0.115721				2332.2	152.684		2.2257		15.5			0.321084	-0.125572		-0.198256
16	-0.049209	0.0736509	-0.172069		302.42	140.998	1883.99	107.1		1.09864		16	0.196708	0.480928	0.0671963	-0.386632		-0.604249
16.5	-0.072048	0.0556316	-0.199728				2275.6	129.494		2.09098		16.5			0.289022	-0.258381		-0.246786
17	-0.141843	0.0457441	-0.32943		412.017	136.78	1518.14	103.21		1.141		17	0.630396	0.436626	-0.140044	-0.408911		-0.588989
17.5	-0.0306338	0.128262	-0.189529				2504	132.89		2.02273		17.5			0.418401	-0.238932		-0.27137
18	-0.0190319	0.155652	-0.193716		411.016	127.716	1740.01	101.443		1.02819		18	0.626432	0.341425	-0.0143621	-0.41903		-0.629623
18.5	-0.0102487	0.150786	-0.171283				2520.6	153.443		1.83963		18.5			0.427804	-0.121222		-0.337328
19	-0.0363301	0.136301	-0.208961		402.016	121.716	1770.07	100.98		1.02199		19	0.590819	0.278406	0.00266544	-0.421682		-0.631859
19.5	-0.0940794	0.101326	-0.289485				2356.68	173.413		1.08173		19.5			0.334952	-0.00685227		-0.610338
20	0.0542732	0.252029	-0.143483		411.016	127.716	1740.01	101.443		2.04569		20	0.626432	0.341425	-0.0143621	-0.41903		-0.263103
20.5	-0.175378	0.0317782	-0.382534				2397.28	134.116		0.965601		20.5			0.357949	-0.231912		-0.652171
21	-0.0890132	0.0591309	-0.237157		390.016	118.816	1447	101.301		1.01005		21	0.543333	0.247946	-0.180342	-0.419844		-0.63616
21.5	-0.142728	-0.0264509	-0.259005				2037.86	145.086		1.6283		21.5			0.154353	-0.169082		-0.413455
22	-0.0894904	0.0321107	-0.211091		390.062	118.756	1444	101.259		1.01007		22	0.543516	0.247316	-0.182041	-0.420084		-0.636152
22.5	-0.164944	-0.0373765	-0.292511				1958.3	157.326		1.3738		22.5			0.109287	-0.0989863		-0.505131
23	-0.140328	-0.0253639	-0.255292		329.427	93.987	1676.24	108.02		1.22		23	0.303577	-0.0128372	-0.0504845	-0.381364		-0.560531
23.5	-0.114961	-0.0321976	-0.197724				1975.4	135.403		2.11172		23.5			0.118973	-0.22454		-0.239315
24	-0.146076	-0.0291975	-0.262954		329.427	93.987	1676.06	103.02		1.22		24	0.303577	-0.0128372	-0.0505893	-0.409999		-0.560531
24.5	-0.196302	-0.049968	-0.342635				1982.64	152.26		1.1549		24.5			0.123075	-0.127999		-0.583981
25	-0.228758	-0.0545587	-0.402957		290.899	104.92	1271.73	91.032		1.00321		25	0.151118	0.101994	-0.279624	-0.478655		-0.638624
25.5	-0.210519	-0.0478515	-0.373186				1980.57	156.93		0.965511		25.5			0.121901	-0.101253		-0.652203
26	-0.202005	-0.0772705	-0.326739		301.016	107.743	1269.01	101.423		1.02019		26	0.19115	0.131639	-0.281164	-0.419145		-0.632505
26.5	-0.183244	-0.0756024	-0.290885				1979.21	114.973		1.86186		26.5			0.12113	-0.341541		-0.329319
27	-0.158582	-0.0585447	-0.25862		323.228	95.987	1645.59	102.02		1.12		27	0.279047	0.00816918	-0.0678486	-0.415726		-0.596553
27.5	-0.290227	-0.137011	-0.443442				1973.77	110.259		1.05438		27.5			0.118051	-0.368539		-0.620192
28	-0.2761	-0.137484	-0.414715		252.79	102.93	1187.73	88.032		1.00254		28	0.000316568	0.0810928	-0.327206	-0.495836		-0.638866
28.5	-0.244044	-0.0950628	-0.393025				2066.99	106.907		1.3457		28.5			0.170857	-0.387737		-0.515252
29	-0.284558	-0.12577	-0.443345		247.79	100.93	1187.73	87.771		1.00254		29	-0.019469	0.0600864	-0.327206	-0.497331		-0.638866
29.5	-0.25765	-0.11456	-0.400739				2023.67	98.0852		1.44077		29.5			0.146316	-0.438261		-0.481004
30	-0.234519	-0.0967451	-0.372294		291.78	102.911	1265.9	88.899		1.01521		30	0.154604	0.0808959	-0.282926	-0.490871		-0.634301

## Sheet: Fig 5e
Time (weeks)	A.T.	A.T. + αCD4
1	100	100
2	100	100
3	100	100
4	100	100
5	75	100
6	25	100
7	0	62.5
8		37.5
9		12.5
10		0

## Sheet: Fig 5f
A.T. + aCD4 4w		More data starts at row 68			Raw Data										Normalized Data									Bar Chart Data
Time (min)	A.T. mean	+95 Confident Interval	-95 Confident Interval		SCID1	SCID2	SCID3	SCID4	SCID5	SCID6	SCID7	SCID8		Time (min)	SCID1	SCID2	SCID3	SCID4	SCID5	SCID6	SCID7	SCID8		Time(min)	SCID
-3	-0.003398	0.00573943	-0.0125354		60.8163	2.8183	5260.38	721.66	74.6191	23.0869	10	81.7552			0.0186008	-0.000271958	-0.00641462	-0.000634192	0.0132087	0.0120507	0	-0.0637234		25-30		Mean	sem	n
-2	0.00929649	0.0268099	-0.0082169		57.6895	2.8183	5307.3	720.64	74.4215	22.1677	10	98.2984			-0.0337685	-0.000271958	0.00245021	-0.00204978	0.0105252	-0.0282452	0	0.125732		0.271037		0.235667	0.104287	8
-1	-0.0058985	0.00320959	-0.0150065		60.6113	2.8206	5315.32	724.058	71.8984	23.1815	10	81.905			0.0151677	0.000543915	0.00396441	0.00268397	-0.0237339	0.0161945	0	-0.0620087		-0.0104823
0	-0.095693	-0.011853	-0.179533		63.736	2.78547	5326.71	760.699	59.2462	23.8825	3.59281	79.3432			0.0675027	-0.0119159	0.00611721	0.0534238	-0.19553	0.0469249	-0.640719	-0.0913469		0.0961247
0.5	-0.102737	-0.0206148	-0.18486		64.212	2.79779	5289.98	728.135	59.2602	23.8825	3.65265	77.3492			0.0754752	-0.0075466	-0.000823733	0.00832938	-0.195341	0.0469249	-0.634735	-0.114182		0.479122
1	-0.130524	-0.0541206	-0.206928		64.6325	2.84111	5269.5	731.806	53.8697	20.9055	4.25442	68.4073			0.082518	0.00782026	-0.00468951	0.0134126	-0.268535	-0.0835763	-0.574558	-0.216587		0.382589
1.5	-0.0863725	-0.0170804	-0.155665		60.9896	2.86406	5232.5	716.862	57.8429	26.4697	5.288	71.2495			0.0215033	0.0159588	-0.0116781	-0.0072809	-0.214585	0.160338	-0.4712	-0.184037		0.767805
2	-0.0658351	-0.006584	-0.125086		60.4256	2.96295	5257.84	726.59	55.9494	26.6262	6.72649	70.8486			0.0120583	0.0510407	-0.00689233	0.00618985	-0.240296	0.167198	-0.327351	-0.188628		-0.0485553
2.5	-0.0882479	-0.0302873	-0.146208		57.8735	2.9468	5213.73	727.669	63.135	24.8595	6.49276	60.3054			-0.0306866	0.0453105	-0.0152228	0.00768438	-0.142727	0.0897531	-0.350724	-0.309371		-0.0523007
3	-0.0720268	-0.0071816	-0.136872		62.266	2.96118	5201.98	732.476	65.3688	25.7812	5.92845	63.1306			0.042882	0.0504127	-0.0174428	0.0143414	-0.112395	0.130159	-0.407155	-0.277016
3.5	-0.0295603	0.0412007	-0.100321		62.8	2.96663	5192.3	748.923	65.4593	29.8471	6.26386	71.4178			0.0518258	0.0523459	-0.0192711	0.0371173	-0.111167	0.30839	-0.373614	-0.18211
4	-0.0025933	0.100136	-0.105323		61.4922	2.98515	5221.56	756.587	62.7357	36.4988	5.90409	71.0952			0.0299226	0.0589143	-0.0137445	0.047728	-0.148149	0.599977	-0.409591	-0.185804
4.5	-0.0190926	0.0752094	-0.113394		63.5941	2.98515	5285.14	723.224	61.4384	34.2807	5.82	70.2436			0.0651255	0.0589143	-0.00173456	0.00152857	-0.165764	0.502747	-0.418	-0.195557
5	-0.0064073	0.0757823	-0.0885969		63.617	2.97142	5370.65	862.403	62.529	30.7889	6.07854	71.0725			0.0655096	0.0540457	0.0144158	0.194265	-0.150956	0.349672	-0.392146	-0.186065
5.5	-0.0007984	0.10858	-0.110177		63.076	2.95604	5460.87	865.752	44.4331	35.799	6.71697	71.0682			0.0564485	0.0485882	0.0314567	0.198902	-0.396669	0.569302	-0.328303	-0.186113
6	-0.0218354	0.0744413	-0.118112		64.5082	2.91238	5498.2	915.17	34.656	29.7416	7.84603	73.959			0.0804357	0.0331008	0.0385077	0.267338	-0.529426	0.303766	-0.215397	-0.153007
6.5	0.0287637	0.142595	-0.0850681		62.452	2.92048	5488.98	894.032	32.8088	36.197	9.77232	75.4298			0.0459972	0.0359694	0.0367668	0.238065	-0.554509	0.586747	-0.0227678	-0.136163
7	0.111286	0.278113	-0.0555408		63.9029	2.89138	5500.43	903.838	29.9685	47.4808	11.8927	72.1418			0.0702986	0.0256497	0.0389289	0.251644	-0.593075	1.08139	0.189268	-0.173818
7.5	0.198183	0.432116	-0.0357513		64.3106	2.89138	5552.17	911.961	30.9256	61.5608	12.2323	72.417			0.0771269	0.0256497	0.0487016	0.262894	-0.58008	1.69861	0.223227	-0.170667
8	0.209763	0.449819	-0.0302924		63.0993	2.9045	5549.5	952.492	31.1197	62.376	12.8564	68.2142			0.0568388	0.0303055	0.0481973	0.319021	-0.577444	1.73435	0.28564	-0.218798
8.5	0.168962	0.389843	-0.0519198		61.324	2.9345	5578.46	956.081	33.344	58.8535	10.8931	68.4575			0.0271046	0.0409474	0.0536667	0.323992	-0.547241	1.57993	0.089307	-0.216012
9	0.0787729	0.231322	-0.0737758		65.2363	2.9206	5594.18	969.768	32.3976	44.0258	9.28344	70.1846			0.0926307	0.0360166	0.0566356	0.342945	-0.560092	0.929937	-0.0716562	-0.196233
9.5	0.0698079	0.214371	-0.0747553		65.48	2.93332	5609.88	982.338	32.884	42.0978	8.8272	72.1795			0.0967127	0.0405306	0.0596026	0.360353	-0.553487	0.845419	-0.11728	-0.173386
10	0.0798551	0.239754	-0.0800434		61.4047	2.89274	5633.25	981.34	33.381	45.6681	8.87413	71.4851			0.0284561	0.0261331	0.0640161	0.35897	-0.546739	1.00193	-0.112587	-0.181338
10.5	0.0859992	0.230138	-0.0581394		63.356	2.8652	5615.26	973.269	35.782	43.3741	9.11854	78.8491			0.0611382	0.0163648	0.0606181	0.347794	-0.514137	0.901367	-0.0881463	-0.0970047
11	0.0962851	0.242601	-0.0500312		60.0474	2.9209	5637.4	967.572	37.4497	44.47	9.36054	81.186			0.00572351	0.0361231	0.0648	0.339905	-0.491492	0.949411	-0.0639461	-0.0702424
11.5	0.0487283	0.167063	-0.0696068		59.3001	2.88788	5627.6	967.586	39.0302	37.9006	8.91926	77.3834			-0.00679336	0.0244052	0.06276	0.339924	-0.470032	0.661428	-0.108074	-0.113791
12	0.0858002	0.202322	-0.0307214		63.3877	2.9019	5629	967.586	37.7783	38.1013	9.39116	93.4631			0.0616691	0.0293832	0.06276	0.339924	-0.487036	0.670229	-0.0608842	0.0703572
12.5	0.141177	0.260408	0.0219467		67.52	2.9098	5630.1	967.586	41.2915	37.2461	9.05863	127.87			0.13088	0.0321856	0.06276	0.339924	-0.439327	0.63274	-0.094137	0.464395
13	0.126521	0.267733	-0.0146912		67.314	2.89501	5626.6	966.188	42.2208	44.3912	10.9293	73.7739			0.12743	0.0269392	0.06276	0.337987	-0.426709	0.945954	0.092933	-0.155127
13.5	0.169918	0.255475	0.0843611		65.6034	2.8927	5626.9	962.159	109.884	32.24	11.916	64.8207			0.0987795	0.0261198	0.06276	0.332409	0.492054	0.413288	0.191596	-0.257661
14	0.244799	0.380482	0.109117		61.7921	2.88818	5654.52	965.638	147.214	32.8818	13.3974	62.3093			0.0349454	0.024518	0.068033	0.337225	0.998936	0.441422	0.339736	-0.286422
14.5	0.258273	0.39665	0.119896		68.3396	2.90205	5662.48	956.135	148.054	36.7735	11.269	65.4273			0.144608	0.0294355	0.0695346	0.324066	1.01034	0.612022	0.126895	-0.250714
15	0.344826	0.503607	0.186046		67.7357	2.90978	5678.93	980.295	154.671	45.0149	12.0107	77.4728			0.134493	0.0321738	0.0726448	0.357524	1.10018	0.973294	0.20107	-0.112767
15.5	0.216746	0.324209	0.109284		68.4927	2.87363	5703.8	979.237	103.379	41.0814	11.3919	69.0059			0.147172	0.0193551	0.0773417	0.356059	0.403727	0.800863	0.139186	-0.209731
16	0.175027	0.251268	0.0987861		68.4927	2.81968	5722.82	952.964	84.7205	37.0812	11.4632	81.2084			0.147172	0.000218401	0.0809342	0.319675	0.15037	0.62551	0.14632	-0.0699854
16.5	0.215422	0.300953	0.129891		76.442	2.81443	5766.6	964.455	88.8103	38.2177	12.6129	76.6136			0.280313	-0.00164448	0.0892034	0.335588	0.205903	0.67533	0.261291	-0.122607
17	0.193266	0.262555	0.123977		80.3587	2.82618	5754.8	974.17	91.9015	34.2352	10.6281	82.9747			0.345913	0.00252329	0.0869746	0.349041	0.247877	0.500749	0.0628084	-0.0497574
17.5	0.147987	0.228058	0.0679169		75.0768	2.78515	5767.83	950.19	81.3265	35.8543	10.0644	74.2878			0.257448	-0.0120312	0.0894364	0.315834	0.104285	0.571724	0.00644391	-0.149242
18	0.145585	0.247531	0.0436377		77.4719	2.79819	5799.43	981.043	68.794	38.7735	9.59182	72.263			0.297562	-0.00740704	0.0954044	0.358558	-0.0658866	0.699694	-0.0408181	-0.172431
18.5	0.169582	0.283942	0.0552222		77.0151	2.7692	5841.77	992.25	66.9786	41.748	10.372	72.4932			0.289913	-0.0176891	0.103402	0.374079	-0.0905374	0.830087	0.0371986	-0.169795
19	0.191953	0.301834	0.0820714		76.7343	2.75763	5820.98	1058.11	74.5849	41.0512	10.4191	74.5068			0.285209	-0.0217921	0.0994748	0.465276	0.012744	0.799538	0.041906	-0.146734
19.5	0.260344	0.363818	0.15687		79.293	2.75763	5821.2	1083.36	86.7902	42.2808	11.1022	90.3391			0.328064	-0.0217921	0.0995164	0.500249	0.178473	0.853442	0.110217	0.0345811
20	0.23109	0.325214	0.136966		78.869	2.78163	5822.1	1071.03	87.9915	39.0599	11.4848	78.82			0.320963	-0.0132786	0.0996864	0.483172	0.194785	0.712247	0.148482	-0.0973386
20.5	0.240178	0.329172	0.151184		73.13	2.78163	5808.07	1081.43	92.7345	39.2421	11.005	90.4038			0.224841	-0.0132786	0.0970373	0.497581	0.259187	0.720238	0.100499	0.035321
21	0.274423	0.375569	0.173278		82.8794	2.78163	5808.07	1084.47	111.243	38.9862	9.96459	87.822			0.388131	-0.0132786	0.0970373	0.501766	0.510498	0.709018	-0.00354077	0.0057539
21.5	0.256519	0.343935	0.169103		78.7398	2.78163	5808.07	1054.58	101.611	38.6096	10.4157	93.9053			0.318799	-0.0132786	0.0970373	0.460376	0.379719	0.69251	0.0415715	0.0754217
22	0.234311	0.315074	0.153548		74.4268	2.78163	5823.65	1044.81	94.9233	37.9276	10.4793	95.6072			0.246561	-0.0132786	0.0999791	0.446866	0.288907	0.662613	0.0479273	0.0949118
22.5	0.249541	0.352219	0.146864		75.1796	2.79185	5848.3	1045.02	112.332	39.3802	10.235	80.329			0.259169	-0.0096545	0.104635	0.447158	0.525296	0.726288	0.0234967	-0.0800566
23	0.268909	0.37836	0.159458		77.654	2.8159	5828.3	1077.62	106.659	41.9537	9.63249	88.0195			0.300613	-0.0011233	0.100857	0.492304	0.448254	0.839104	-0.0367515	0.00801569
23.5	0.270491	0.38497	0.156013		73.9297	2.80525	5859.3	1082.59	113.613	41.9722	9.82032	83.8334			0.238235	-0.00490115	0.106713	0.499186	0.542678	0.839913	-0.017968	-0.0399241
24	0.179204	0.293496	0.0649127		70.4988	2.80525	5769	1054.84	105.408	38.3128	7.42213	74.6027			0.180771	-0.00490115	0.0896568	0.460759	0.431274	0.6795	-0.257787	-0.145636
24.5	0.189511	0.301615	0.0774065		71.956	2.79568	5743.26	1051.83	106.09	38.5127	7.80369	75.8513			0.205178	-0.00829589	0.0847949	0.45659	0.440533	0.688262	-0.219631	-0.131336
25	0.218741	0.34866	0.088823		76.0078	2.77465	5757.78	1089.3	102.648	42.7392	8.0658	71.8394			0.27304	-0.0157558	0.087535	0.508475	0.393803	0.873536	-0.19342	-0.177282
25.5	0.215089	0.362991	0.0671873		77.3881	2.77745	5763.02	1079.73	86.618	47.2308	7.84457	71.9985			0.29616	-0.0147626	0.0885266	0.495227	0.176134	1.07043	-0.215543	-0.17546
26	0.195288	0.348003	0.0425717		72.429	2.79146	5763.02	1062.33	80.7758	48.1858	7.43631	73.9248			0.2131	-0.00979155	0.0885266	0.471131	0.0968068	1.1123	-0.256369	-0.153399
26.5	0.179995	0.338297	0.0216928		68.959	2.7852	5763.02	1056.3	80.1762	48.7214	7.16421	70.277			0.154982	-0.0120134	0.0885266	0.462776	0.0886655	1.13578	-0.283579	-0.195174
27	0.177024	0.338721	0.0153275		72.2037	2.77981	5763.02	997.528	82.3986	49.4213	7.35551	63.7457			0.209326	-0.0139239	0.0885266	0.381386	0.118843	1.16646	-0.264449	-0.269972
27.5	0.145086	0.28521	0.00496309		70.989	2.79494	5791.1	1026.63	74.6903	44.6273	7.08986	68.5698			0.188982	-0.00855737	0.093831	0.421693	0.0141761	0.956306	-0.291014	-0.214725
28	0.171062	0.351088	-0.0089646		69.5318	2.7896	5835.65	1015.78	74.2582	52.2011	6.28721	68.1204			0.164575	-0.0104526	0.102246	0.406658	0.00830816	1.28831	-0.371279	-0.219872
28.5	0.160094	0.329481	-0.009293		69.8241	2.79243	5836	1016.59	72.3316	50.1151	6.38701	69.2376			0.169471	-0.00945053	0.102312	0.40778	-0.0178513	1.19687	-0.361299	-0.207077
29	0.202047	0.370854	0.0332398		70.4461	2.76892	5849.15	1017.37	72.8207	48.7486	6.12811				0.179889	-0.0177866	0.104796	0.408863	-0.0112101	1.13697	-0.387189
29.5	0.306139	0.453583	0.158694		73.2536	2.80231	5866.8	1054.1	71.625	47.3453					0.226911	-0.00594316	0.108129	0.459729	-0.0274464	1.07545
30	0.131067	0.204707	0.0574269		71.2321	2.80457	5805.8	1049.8	67.5365						0.193053	-0.00514059	0.0966076	0.453775	-0.0829611
A.T. 4w		More data starts at row 68			Raw Data								Normalized Data
Time (min)	A.T. mean	+95 Confident Interval	-95 Confident Interval		SCID1	SCID2	SCID3	SCID4	SCID5	SCID6		Time (min)	SCID1	SCID2	SCID3	SCID4	SCID5	SCID6
-3	0.010033	0.0217091	-0.0016431		27.5095	557.594	2837.76	26.2505	1066.2	8211.6		-3	0.146473	-0.15237	-0.0037167	-0.0074487	0.0502107	0.02705
-2	-0.0099301	-0.0042742	-0.0155859		19.9674	728.989	2819.3	26.546	999.24	7747.4		-2	-0.124712	0.121135	-0.0110786	0.00372236	-0.017397	-0.0312506
-1	-0.000857	0.00750634	-0.0092203		22.6835	663.892	2887.98	26.546	977.32	8010.2		-1	-0.0210714	0.0229901	0.0129153	0.00394436	-0.0264143	0.00256162
0	0.00771301	0.039269	-0.023843		31.4501	508.53	2944.75	26.546	923.6	7759.2		0	0.344779	-0.217837	0.0338445	0.00372436	-0.0893794	-0.0288537
0.5	0.0465957	0.0782512	0.0149402				2921.16	27.3477	1179.65	7699.8		0.5			0.0220402	0.00372436	0.16322	-0.0363008
1	0.154449	0.239384	0.0695139		33.4328	712.051	2922.67	26.546	1421.4	7831.4		1	0.0653927	0.0951961	0.0261266	0.00372436	0.401425	-0.0198296
1.5	0.198289	0.293668	0.10291				2968.9	35.3883	1373.9	8454.6		1.5			0.0420071	0.00372436	0.354593	0.058183
2	0.265683	0.384601	0.146764		35.4027	945.69	2961.63	26.5583	1423.5	9469.4		2	0.267043	0.454553	0.0330604	0.00372436	0.403496	0.185196
2.5	0.367021	0.575645	0.158396				3551.89	41.588	1452.83	9717.1		2.5			0.036352	0.00372436	0.329845	0.215585
3	0.396076	0.584203	0.20795		38.9878	1041.02	2951.89	33.299	1654.67	9499.5		3	0.463611	0.602268	0.036352	0.0285849	0.633616	0.188901
3.5	0.455257	0.717115	0.1934				2994.95	45.6042	1993.6	8626.1		3.5			0.0212758	0.0156688	0.665856	0.079648
4	0.413181	0.624149	0.202213		39.6345	1107.99	2930	30.498	1813.96	8922.9		4	0.707851	0.698026	0.0286661	-0.00180021	0.788212	0.116796
4.5	0.388577	0.583306	0.193848				2968.86	44.5635	1744.5	8844.9		4.5			0.0423114	0.00898005	0.719984	0.107033
5	0.468616	0.744535	0.192697		24.87	1949.4	2982.82	27.715	1509.39	9191.1		5	0.0869843	2.41221	0.037731	0.0286669	0.491146	0.155333
5.5	0.384005	0.60263	0.16538				3006.1	45.3	1628.96	9282		5.5			0.055395	0.0322866	0.223264	0.286902
6	0.367082	0.651768	0.0823964		18.833	2063.37	3082.81	25.14	1270.4	7320.2		6	-0.209914	2.39577	0.043271	0.0215332	0.262406	-0.0856391
6.5	0.431138	0.695857	0.16642				2982.32	53.4551	1552.12	8996.7		6.5			0.0470364	0.0111542	0.431694	0.113504
7	0.364842	0.554497	0.175187		28.175	1601.99	2964.9	27.618	1368.1	8678.92		7	1.12962	1.85806	0.0408486	0.0442449	0.550895	0.0862941
7.5	0.46071	0.794944	0.126476				3774.94	44.3718	1725.4	9097.5		7.5			0.0479521	0.0351703	0.405369	-0.0741243
8	0.289834	0.461584	0.118083		23.6536	1875.48	2298.9	20.498	1335.28	7544.58		8	0.0758022	2.19226	0.0879285	0.0415148	0.316239	-0.0057115
8.5	0.347684	0.528319	0.16705				3487.4	37.5192	1643.3	9008.7		8.5			0.119034	0.0415162	0.620207	-0.0351743
9	0.469074	0.796107	0.142041		18.1386	2223.26	3272.22	27.3053	1542.1	7331.49		9	-0.290412	2.41956	0.148813	0.032433	0.520429	-0.183652
9.5	0.375316	0.619979	0.130654				3293.08	29.08	2180.72	8752.89		9.5			0.15612	0.0454334	0.262012	-0.0172138
10	0.381167	0.627565	0.134769		37.001	1658.27	3184.78	22.1989	1378	6697		10	1.09459	2.16581	0.153229	0.0287207	0.499231	-0.149283
10.5	0.353244	0.536991	0.169497				3300.79	27.2405	2239.13	8121.48		10.5			0.158843	0.0462426	0.352226	0.0790723
11	0.625046	0.977452	0.272639		29.3557	2175.87	3335.54	29.0459	1764.79	9101		11	0.297676	2.34668	0.170867	-0.00744872	0.739999	0.139074
11.5	0.717732	1.10258	0.332884				4834.89	41.6521	2394.98	9885.5		11.5			0.170564	0.00372436	0.966668	0.181954
12	0.448976	0.668436	0.229517		39.5873	1435.05	3007.98	18.7189	2090.1	7744.9		12	0.74997	2.43771	0.161366	0.0487948	1.06073	-0.0306435
12.5	0.572453	0.836432	0.308475				3316.05	41.1568	2263.6	10687.5		12.5			0.164201	0.0537396	1.23179	0.0873329
13	0.512656	0.783525	0.241788		34.0686	1551.02	3316.02	28.4265	2136.5	7095.7		13	1.25758	1.84702	0.164201	0.0600397	1.10648	-0.111898
13.5	0.524617	0.79485	0.254383				3578.01	37.7859	2244.9	9589.5		13.5			0.175827	0.050742	1.21138	-0.0877042
14	0.748083	1.09219	0.403974		43.5857	1875.94	3349.17	27.1904	2259.1	10452		14	0.926724	2.19998	0.175827	0.0280887	1.22538	0.308179
14.5	0.742213	1.11609	0.368338				3382.7	43.3943	2946.11	9873.5		14.5			0.1876	0.0322715	1.57776	0.0204971
15	0.768308	1.10266	0.433954		45.4246	1729.82	3368.66	43.2879	2129.6	8678.2		15	2.11315	2.43426	0.182671	0.258621	1.78984	0.0861689
15.5	1.08117	1.51196	0.650381				3345.17	76.9068	3122	9301.8		15.5			0.174425	1.9079	2.07813	0.164219
16	1.10366	1.52157	0.685746		32.0799	1841.21	3418.4	76.7943	3116.2	9924.2		16	0.186462	1.83193	0.196459	1.90365	2.07241	0.242119
16.5	1.04122	1.41205	0.670386				3356.8	76.8651	2780	10699		16.5			0.178507	1.90633	1.74093	0.339094
17	0.92194	1.23741	0.606474		36.0074	1646.1	3379.6	66.7691	2460.3	10573		17	0.591725	2.3168	0.186512	1.55501	1.62291	0.323323
17.5	0.895176	1.23876	0.55159				3387.52	67.1	2741.9	9195.7		17.5			0.186512	1.53988	1.70337	0.15094
18	0.941869	1.28166	0.60208		45.293	1784.92	3341.1	66.5262	2174.1	9086		18	2.06314	2.51441	0.172995	1.58448	1.73512	0.274886
18.5	0.96938	1.32283	0.615927				3341.1	67.4743	2909	10268		18.5			0.172995	1.55125	1.86812	0.285149
19	0.957046	1.31706	0.597029		51.2103	1872.72	3256	53.7866	2304.1	9776.3		19	1.41072	2.5264	0.178226	1.56306	1.86329	0.223608
19.5	0.990403	1.33037	0.650433				3356	67.9206	2875.9	11024		19.5			0.178226	1.56813	1.83548	0.379771
20	1.01357	1.37848	0.648655		50.0545	1498.58	3341.7	68.909	2565.3	10612		20	1.4337	1.31418	0.173206	1.60754	1.94532	0.328205
20.5	0.950031	1.27433	0.625731				3355.14	67.2238	2761.1	10851		20.5			0.177925	1.54178	1.7223	0.358118
21	1.19509	1.63964	0.750549		39.8655	2123.71	3328.78	77.0023	2793.94	10903		21	0.76227	2.26645	0.16867	1.91152	2.33556	0.364626
21.5	1.0627	1.41557	0.709832				3358.62	76.8954	2731.3	11755		21.5			0.179146	1.90747	1.69292	0.471263
22	1.19122	1.60918	0.773255		58.41	2040.24	3198.83	70.272	2450.84	10508		22	1.56598	2.59949	0.189763	1.92175	2.213	0.440348
22.5	1.06905	1.42121	0.716887				3380.87	77.0512	2734.9	11820		22.5			0.186957	1.91337	1.69647	0.479399
23	1.12893	1.4867	0.771164		63.9891	1759.99	3295.65	67.4111	2397	10077		23	2.21706	2.62205	0.171421	1.88885	1.85629	0.599177
23.5	1.11285	1.4694	0.756292				3282.92	75.29	2900	12726		23.5			0.152569	1.84677	1.85925	0.592794
24	1.13255	1.49099	0.7741		38.9286	1690.7	3330.91	75.7421	2931.38	12838		24	0.716497	0.831352	0.169422	1.86384	1.89011	0.606812
24.5	1.13895	1.49814	0.779755				3432.5	75.7415	2956.9	12556		24.5			0.205084	1.86384	1.91535	0.571517
25	1.08376	1.42176	0.745761		37.3158	1852.98	3433.03	70.78	2658.9	12415		25	0.649561	2.30846	0.205084	1.86384	1.71224	0.553869
25.5	1.16253	1.52909	0.795961				3421.1	75.7415	3031.1	12757		25.5			0.201082	1.86384	1.9885	0.596674
26	1.13013	1.49089	0.769373		43.8332	2140.82	3070.45	64.8439	2550.16	12541		26	0.937564	2.52041	0.184704	1.86384	1.90233	0.569639
26.5	1.10291	1.44516	0.760659				3363.85	75.7234	2800.8	12832		26.5			0.180982	1.86316	1.76144	0.606061
27	1.16696	1.53693	0.796996		49.809	2066.96	3319.69	61.6127	2617.3	12921		27	0.99097	2.47756	0.178972	1.89678	1.9749	0.6172
27.5	1.14704	1.50705	0.787024				3360.37	75.9435	2959.3	12937		27.5			0.179759	1.87148	1.91771	0.619203
28	1.16972	1.54131	0.798121		61.3909	1863.38	3393.42	56.4076	2640.1	12784		28	1.71381	2.29207	0.191401	1.89003	1.99738	0.600053
28.5	1.11407	1.46693	0.761207				3401.31	76.155	2862.9	12464		28.5			0.194135	1.87948	1.82267	0.560002
29	1.13197	1.47322	0.790723		58.7021	1870.56	3386.65	75.862	2842.3	13328		29	1.59486	2.49864	0.188987	1.8684	1.80236	0.668141
29.5	1.06984	1.39841	0.741279				3350.78	75.7844	2659.7	12905		29.5			0.176394	1.86546	1.62232	0.615198
30	1.08204	1.41505	0.74903		39.4964	2047.17	3392.52	64.4144	2598.98	11710		30	0.745966	2.45633	0.191053	1.82639	1.71993	0.590792

## Sheet: Fig 5g
Responder	Non-Responder
	0.479122
-0.0104823	0.382589
0.0961247	-0.0523007
	0.271037
-0.0485553	0.767805
