# Supplementary material for: Contrast-enhanced ultrasound with sub-micron sized contrast agents detects insulitis in mouse models of type1 diabetes
Source: Nat Commun. 2020 May 7;11:2238. doi: 10.1038/s41467-020-15957-8 (PMC7206014; doi:10.1038/s41467-020-15957-8)
Supplement: Supplementary file 4 — Source Data [file 41467_2020_15957_MOESM4_ESM.zip › Source Data FigureSupplemental.xlsx]

## Sheet: Fig S2a
Pause		More data starts at row 68				Normalized Data				Bar Chart Data
Time (min)	4wNOD mean	+95 Confident Interval	-95 Confident Interval		Time (min)	NOD1	NOD2	NOD3
-3	-0.0429452	0.008744	-0.09463		-3	-0.141731	0.0328341	-0.019939		Continuous	Pause
-2	0.0294636	0.06591	-0.00698		-2	-0.00766228	0.102352	-0.00629859		1.12287	4.24115
-1	0.0134817	0.09588	-0.06892		-1	0.149393	-0.135186	0.0262375		1.17259	1.07236
5	-0.1266	0.02289	-0.27609		5	0.135235	-0.382511	-0.132524			2.03622
10	0.706737	1.33217	0.081302		10	0.301241	-0.115302	1.93427
15	1.30892	1.55604	1.0618		15	1.38348	0.848518	1.69476
20	2.97943	4.31985	1.63901		20	5.58872	1.14199	2.20759
20.5	2.00807	2.66299	1.35315		25	3.25286	1.03265	1.73871
21	2.36222	3.18796	1.53648		25.5	3.88186	1.04244	2.16236
21.5					26
22	2.16029	2.99508	1.32549		26.5	3.79414	1.04578	1.64094
22.5					27
23	1.98934	2.89887	1.07982		27.5	3.80839	1.07972	1.07991
23.5					28
24	2.12809	2.96373	1.29246		28.5	3.77485	1.05773	1.5517
24.5					29
25	2.37437	2.89797	1.85077		29.5	3.38289	1.62591	2.11431
25.5	2.55859	3.18743	1.92975		30	3.75305	1.62036	2.30236
26					30.5
26.5	2.4011	3.03622	1.76598		31	3.67134	1.76651	1.76545
27					31.5
27.5	2.1681	2.81298	1.52322		32	3.41897	1.27046	1.81487
28					32.5
28.5	1.61812	2.29246	0.943783		33	2.96336	0.862108	1.0289
29					33.5
29.5	1.53034	1.87121	1.18948		34	2.07927	0.905773	1.60598
30					34.5
30.5	2.02765	2.61797	1.43734		35	3.02219	0.979389	2.08138
31					35.5
31.5	1.71014	2.43232	0.987953		36	2.7498	0.32199	2.05862
32					36.5
32.5	1.50077	1.99257	1.00897		37	1.70074	0.566756	2.23481
33					37.5
33.5	2.06236	2.77173	1.35299		38	2.72311	0.644712	2.81927
34					38.5
34.5	1.72994	2.24958	1.2103		39	1.76896	0.811028	2.60983
35					39.5
35.5	1.49947	1.9455	1.05344		40	1.72173	0.640164	2.13652
36					40.5
36.5	1.56072	2.25113	0.870316		41	2.54908	0.231468	1.90162
37					41.5
37.5	1.64149	2.3164	0.966574		42	2.65935	0.364774	1.90034
38					42.5
38.5	1.24732	1.92554	0.569109		43	2.41739	0.0680471	1.25653
39					43.5
39.5	1.05006	1.52956	0.570564		44	1.84477	0.187853	1.11757
40					44.5
40.5	1.47917	2.28134	0.677007		45	2.98345	0.244039	1.21004
41					45.5
41.5	1.28492	2.05383	0.516006		46	2.79903	0.294929	0.760787
42					46.5
42.5	0.71124	0.98996	0.432521		47	1.04022	0.157029	0.936472
43					47.5
43.5	1.39217	2.10672	0.677614		48	1.35749	0.172229	2.64679
44					48.5
44.5	1.42153	2.13852	0.704539		49	1.68059	0.0705669	2.51343
45					49.5
45.5	1.76898	2.57809	0.95988		50	2.73532	0.16172	2.40991
46	1.66553	2.37973	0.951334		50.5	2.22862	0.247134	2.52085
46.5					51
47	1.76903	2.69082	0.847248		51.5	3.51787	0.389398	1.39983
47.5					52
48	1.27382	2.15057	0.397073		52.5	3.0013	0.149431	0.670739
48.5					53
49	1.7776	3.06458	0.490624		53.5	4.33816	0.270275	0.724359
49.5					54
50	1.55799	2.8677	0.248281		55	4.16974	0.425532	0.0786949
	2.09192	3.51967	0.664181
Continuous
-3	-0.0697178	-0.017598	-0.12184		-3	-0.017598	-0.121837
-2	-0.052948	0.041455	-0.14735		-2	0.041455	-0.147351
-1	0.122666	0.269188	-0.02386		-1	-0.023857	0.269188
0	1.00612	2.02974	-0.0175		0	2.02974	-0.0175015
0.5	0.847646	1.11062	0.584675		0.5	1.11062	0.584675
1	0.684775	0.707398	0.662152		1	0.707398	0.662152
1.5	0.132478	0.576598	-0.31164		1.5	-0.311642	0.576598
2	0.179794	0.709928	-0.35034		2	-0.350341	0.709928
2.5	0.88321	1.0537	0.712719		2.5	1.0537	0.712719
3	0.904338	1.05996	0.748717		3	0.748717	1.05996
3.5	1.01948	1.3742	0.664756		3.5	0.664756	1.3742
4	0.993021	1.18598	0.800062		4	1.18598	0.800062
4.5	1.12833	1.50865	0.748018		4.5	1.50865	0.748018
5	0.953573	1.12843	0.778719		5	1.12843	0.778719
5.5	1.06269	1.26325	0.862122		5.5	1.26325	0.862122
6	0.83004	0.844255	0.815824		6	0.844255	0.815824
6.5	1.05623	1.27717	0.8353		6.5	0.8353	1.27717
7	0.903855	1.17112	0.636589		7	1.17112	0.636589
7.5	1.01209	1.04515	0.979018		7.5	1.04515	0.979018
8	1.3968	1.63563	1.15797		8	1.63563	1.15797
8.5	1.43877	2.53809	0.339457		8.5	2.53809	0.339457
9	1.19861	1.47041	0.926809		9	1.47041	0.926809
9.5	1.88192	2.66251	1.10133		9.5	2.66251	1.10133
10	1.62543	2.28595	0.964898		10	2.28595	0.964898
10.5	0.461095	0.915973	0.006217		10.5	0.00621655	0.915973
11	0.256094	0.488466	0.023721		11	0.0237213	0.488466
11.5	0.941322	1.46763	0.415013		11.5	1.46763	0.415013
12	1.43007	1.82874	1.03139		12	1.82874	1.03139
12.5	1.20363	1.38769	1.01957		12.5	1.38769	1.01957
13	0.358627	1.14303	-0.42578		13	-0.425779	1.14303
13.5	0.408255	1.07818	-0.26167		13.5	-0.261672	1.07818
14	1.52424	1.74574	1.30274		14	1.30274	1.74574
14.5	1.32654	1.36131	1.29178		14.5	1.36131	1.29178
15	0.384908	1.14517	-0.37535		15	-0.375351	1.14517
15.5	1.2401	1.34948	1.13072		15.5	1.34948	1.13072
16	1.3383	1.41207	1.26453		16	1.41207	1.26453
16.5	1.39142	1.61451	1.16832		16.5	1.61451	1.16832
17	1.3642	1.45188	1.27651		17	1.45188	1.27651
17.5	1.52076	1.8379	1.20362		17.5	1.8379	1.20362
18	1.60907	1.89057	1.32757		18	1.89057	1.32757
18.5	1.48238	1.74046	1.2243		18.5	1.74046	1.2243
19	1.52615	1.86462	1.18769		19	1.86462	1.18769
19.5	1.47909	1.59136	1.36681		19.5	1.59136	1.36681
20	1.63144	1.63311	1.62978		20	1.62978	1.63311
20.5	1.57426	1.68466	1.46387		20.5	1.46387	1.68466
21	0.493917	0.993958	-0.00612		21	-0.00612326	0.993958
21.5	0.747029	1.11447	0.379591		21.5	0.379591	1.11447
22	1.21619	2.03992	0.392454		22	2.03992	0.392454
22.5	0.937776	1.38164	0.493917		22.5	1.38164	0.493917
23	1.52318	1.55905	1.48732		23	1.55905	1.48732
23.5	1.25116	1.3294	1.17291		23.5	1.3294	1.17291
24	1.29593	1.38036	1.2115		24	1.38036	1.2115
24.5	1.3657	1.4003	1.33111		24.5	1.33111	1.4003
25	1.35563	1.37713	1.33414		25	1.37713	1.33414
25.5	0.380531	1.15239	-0.39133		25.5	-0.391329	1.15239
26	0.391314	1.22512	-0.44249		26	-0.442495	1.22512
26.5	1.62569	2.07229	1.17908		26.5	1.17908	2.07229
27	1.27807	1.47993	1.07622		27	1.07622	1.47993
27.5	3.0978	4.70532	1.49027		27.5	4.70532	1.49027
28	1.51172	1.54396	1.47949		28	1.47949	1.54396
28.5	1.53784	1.6162	1.45949		28.5	1.45949	1.6162
29	2.63932	3.20241	2.07623		29	3.20241	2.07623
29.5	2.48088	3.20241	1.75936		29.5	3.20241	1.75936
30	2.2068	2.64241	1.77118		30	2.64241	1.77118
30.5	2.02395	2.10135	1.94654		30.5	1.94654	2.10135
31	1.78453	1.90926	1.6598		31	1.6598	1.90926
31.5	2.5733	3.06807	2.07853		31.5	3.06807	2.07853
32	1.48384	2.02172	0.945951		32	0.945951	2.02172
32.5	1.69552	2.04766	1.34337		32.5	1.34337	2.04766
33	0.267481	0.318376	0.216585		33	0.318376	0.216585
33.5	0.317116	0.453069	0.181162		33.5	0.181162	0.453069
34	1.40578	1.64591	1.16565		34	1.16565	1.64591
34.5	1.55029	2.12909	0.971495		34.5	0.971495	2.12909
35	1.45273	1.81288	1.09258		35	1.09258	1.81288
35.5	1.35193	1.6336	1.07027		35.5	1.07026	1.6336
36	1.94565	2.72917	1.16214		36	1.16214	2.72917
36.5	1.79606	2.16883	1.42328		36.5	1.42329	2.16883
37	1.98947	2.86051	1.11843		37	1.11843	2.86051
37.5	1.66545	2.28753	1.04337		37.5	1.04337	2.28753
38	0.0798916	0.439672	-0.27989		38	-0.279889	0.439672
38.5	0.263842	0.898734	-0.37105		38.5	-0.371051	0.898734
39	2.88886	4.65975	1.11797		39	1.11797	4.65975
39.5	0.165639	0.658211	-0.32693		39.5	-0.326933	0.658211
40	0.104633	0.506838	-0.29757		40	-0.297572	0.506838
40.5	0.0517627	0.309757	-0.20623		40.5	-0.206232	0.309757
41	0.272861	0.848331	-0.30261		41	-0.30261	0.848331
41.5	0.0829325	0.221576	-0.05571		41.5	-0.0557115	0.221576
42	0.1278	0.160206	0.095394		42	0.095394	0.160206
42.5	0.209775	0.325453	0.094096		42.5	0.0940964	0.325453
43	-0.0544304	0.142278	-0.25114		43	-0.251139	0.142278
43.5	0.246942	0.389483	0.104401		43.5	0.104401	0.389483
44	0.375552	0.495904	0.255201		44	0.255201	0.495904
44.5	0.309105	0.504014	0.114196		44.5	0.114196	0.504014
45	0.228234	0.352017	0.104452		45	0.104452	0.352017
45.5	0.47506	0.478284	0.471835		45.5	0.478284	0.471835
46	0.520584	0.534666	0.506501		46	0.506501	0.534666
46.5	0.449173	0.50298	0.395366		46.5	0.395366	0.50298
47	0.579245	0.67623	0.48226		47	0.67623	0.48226
47.5	0.815614	1.11158	0.519644		47.5	1.11158	0.519644
48	0.525141	0.549837	0.500445		48	0.500445	0.549837
48.5	0.632226	0.710019	0.554434		48.5	0.710019	0.554434
49	0.664112	0.773626	0.554598		49	0.773626	0.554598
49.5	0.664157	0.770318	0.557996		49.5	0.770318	0.557996
50	0.00693335	0.30406	-0.29019		50	-0.290193	0.30406

## Sheet: Fig S2b
4w NOD		More data starts at row 68				Normalized Data			Bar Chart Data
Time (min)	4wNOD mean	+95 Confident Interval	-95 Confident Interval		Time (min)	NOD1	NOD2		18MHz 50%	12MHz 50%
-3	-0.115809	-0.0468439	-0.184775		-3	-0.0468439	-0.184775		1.44485	-0.318201
-2	-0.092565	-0.0579621	-0.127168		-2	-0.0579621	-0.127168		3.4459	-0.189753
-1	0.208374	0.311943	0.104806		-1	0.104806	0.311943
5	0.301823	0.322203	0.281443		5	0.281443	0.322203
10	0.110696	0.147033	0.0743589		10	0.147032	0.0743589
15	-0.0350512	-0.009604	-0.0604984		15	-0.00960404	-0.0604984
20	-0.0634514	0.0924126	-0.219315		20	0.0924126	-0.219315
25	-0.126285	-0.0825513	-0.17002		25	-0.0825513	-0.17002
25.5	-0.253738	-0.234259	-0.273217		25.5	-0.234258	-0.273217
26	-0.34238	-0.16969	-0.515071		26	-0.16969	-0.515071
26.5	-0.331986	-0.259712	-0.40426		26.5	-0.259712	-0.40426
27	-0.517207	-0.476141	-0.558274		27	-0.476141	-0.558274
27.5	-0.405371	-0.333378	-0.477363		27.5	-0.477363	-0.333378
28	-0.231389	-0.0315655	-0.431212		28	-0.0315655	-0.431212
28.5	0.138497	0.532107	-0.255112		28.5	0.532107	-0.255112
29	-0.0235917	0.425323	-0.472507		29	0.425323	-0.472507
29.5	0.197857	0.819222	-0.423508		29.5	0.819222	-0.423508
30	-0.051741	0.244625	-0.348107		30	0.244625	-0.348107
30.5	0.368817	0.513213	0.224421		30.5	0.224421	0.513213
31	0.272099	0.36714	0.177058		31	0.177058	0.36714
31.5	0.0487708	0.804136	-0.706594		31.5	0.804136	-0.706594
32	0.306279	1.45702	-0.844459		32	1.45702	-0.844459
32.5	0.617478	1.76022	-0.525269		32.5	1.76022	-0.525269
33	2.18286	3.77932	0.586407		33	3.77932	0.586407
33.5	2.58695	4.10985	1.06405		33.5	4.10985	1.06405
34	2.73135	3.40311	2.0596		34	3.40311	2.0596
34.5	2.0578	3.30403	0.81157		34.5	3.30403	0.81157
35	2.0093	2.17499	1.84362		35	1.84362	2.17499
35.5	2.49743	2.56554	2.42932		35.5	2.42932	2.56554
36	2.1667	2.50299	1.8304		36	2.50299	1.8304
36.5	1.12735	1.40687	0.847837		36.5	1.40687	0.847837
37	1.38559	1.70496	1.06622		37	1.70496	1.06622
37.5	0.567763	1.11864	0.0168817		37.5	0.0168817	1.11864
38	0.725855	1.28726	0.164448		38	0.164448	1.28726
38.5	0.396429	0.881829	-0.0889697		38.5	-0.0889697	0.881829
39	0.847923	2.28531	-0.589467		39	2.28531	-0.589467
39.5	1.36831	3.32447	-0.587845		39.5	3.32447	-0.587845
40	2.43382	5.35116	-0.48353		40	5.35116	-0.48353
40.5	1.68439	3.89692	-0.528128		40.5	3.89692	-0.528128
41	1.37259	3.40737	-0.662182		41	3.40737	-0.662182
41.5	1.79584	4.28833	-0.696649		41.5	4.28833	-0.696649
42	2.00888	4.62964	-0.611883		42	4.62964	-0.611883
42.5	1.8998	4.32217	-0.522575		42.5	4.32217	-0.522575
43	1.34469	3.35111	-0.661734		43	3.35111	-0.661734
43.5	0.857577	2.38383	-0.668681		43.5	2.38383	-0.668681
44	1.24996	3.16195	-0.662027		44	3.16195	-0.662027
44.5	0.539789	1.55545	-0.475871		44.5	1.55545	-0.475871
45	1.1374	2.88323	-0.608429		45	2.88323	-0.608429
45.5	1.01342	2.11967	-0.0928313		45.5	2.11967	-0.0928313
46	1.28376	2.86186	-0.294337		46	2.86186	-0.294337
46.5	0.704411	1.91646	-0.50764		46.5	1.91646	-0.50764
47	0.596333	1.6674	-0.474737		47	1.6674	-0.474737
47.5	0.838718	2.26122	-0.583785		47.5	2.26122	-0.583785
48	1.20689	2.89327	-0.479482		48	2.89327	-0.479482
48.5	1.76931	3.98612	-0.447485		48.5	3.98612	-0.447485
49	1.24533	3.00192	-0.511261		49	3.00192	-0.511261
49.5	0.793307	2.17489	-0.588276		49.5	2.17489	-0.588276
50	0.605092	1.62238	-0.412201		50	1.62238	-0.412201
50.5	0.965318	2.51733	-0.586696		50.5	2.51733	-0.586696
51	1.20506	3.00526	-0.595142		51	3.00526	-0.595142
51.5	1.20506	3.00526	-0.595142		51.5	3.00526	-0.595142
52	1.11016	2.73736	-0.517034		52	2.73736	-0.517035
52.5	1.32471	3.18618	-0.536752		52.5	3.18618	-0.536752
53	1.06771	2.6917	-0.556277		53	2.6917	-0.556277
53.5	0.992302	2.59092	-0.60632		53.5	2.59092	-0.60632
54	1.46252	2.73308	0.191964		54	2.73308	0.191964
55	0.69286	0.986373	0.399347		55	0.986373	0.399347
					Time (min)
-3	-0.0370388	0.0098675	-0.083945		-3	0.0098675	-0.083945
-2	-0.0235883	-0.0198415	-0.0273351		-2	-0.0273351	-0.0198415
-1	0.0606271	0.103787	0.0174676		-1	0.0174676	0.103787
5	0.0282198	0.0659905	-0.0095508		5	-0.0095508	0.0659905
10	-0.0281002	0.101297	-0.157498		10	0.101297	-0.157498
15	-0.330503	-0.292884	-0.368123		15	-0.292884	-0.368123
20	-0.196391	-0.0876802	-0.305102		20	-0.0876802	-0.305102
25	0.121913	0.562626	-0.3188		25	-0.3188	0.562626
25.5	-0.665187	-0.426038	-0.904336		25.5	-0.426038	-0.904336
26	-0.336164	-0.230487	-0.441842		26	-0.230487	-0.441842
26.5	-0.47557	-0.252793	-0.698348		26.5	-0.252793	-0.698348
27	-0.52424	-0.2827	-0.765781		27	-0.2827	-0.765781
27.5	-0.334686	-0.32017	-0.349201		27.5	-0.349201	-0.32017
28	-0.101484	0.137378	-0.340347		28	-0.340347	0.137378
28.5	-0.346103	-0.302688	-0.389519		28.5	-0.302688	-0.389519
29	-0.369259	-0.266663	-0.471854		29	-0.266663	-0.471854
29.5	-0.318065	-0.222469	-0.413662		29.5	-0.222469	-0.413662
30	-0.418197	-0.241773	-0.594621		30	-0.241773	-0.594621
30.5	-0.2411	-0.181428	-0.300773		30.5	-0.181428	-0.300773
31	-0.389449	-0.261381	-0.517517		31	-0.261381	-0.517517
31.5	-0.468521	-0.269551	-0.66749		31.5	-0.269551	-0.66749
32	-0.33099	-0.241659	-0.420322		32	-0.241659	-0.420322
32.5	-0.351423	-0.30113	-0.401715		32.5	-0.30113	-0.401715
33	-0.252502	-0.211361	-0.293644		33	-0.293644	-0.211361
33.5	-0.350569	-0.31728	-0.383858		33.5	-0.31728	-0.383858
34	-0.135383	0.0482996	-0.319066		34	-0.319066	0.0482996
34.5	-0.0471687	0.172136	-0.266473		34.5	-0.266473	0.172136
35	-0.157267	-0.0397386	-0.274795		35	-0.274795	-0.0397386
35.5	-0.261655	-0.208614	-0.314696		35.5	-0.314696	-0.208614
36	-0.183901	-0.0344105	-0.333392		36	-0.333392	-0.0344105
36.5	-0.287351	-0.222309	-0.352393		36.5	-0.352393	-0.222309
37	-0.271873	-0.197167	-0.346579		37	-0.346579	-0.197167
37.5	-0.219995	-0.0874832	-0.352507		37.5	-0.352507	-0.0874832
38	-0.214352	-0.0874832	-0.341221		38	-0.341221	-0.0874832
38.5	-0.0869532	0.165642	-0.339549		38.5	-0.339549	0.165642
39	-0.17767	-0.0213401	-0.334		39	-0.334	-0.0213401
39.5	-0.0363548	0.262963	-0.335672		39.5	-0.335672	0.262963
40	-0.292569	-0.207323	-0.377815		40	-0.377815	-0.207323
40.5	-0.161634	-0.143095	-0.180174		40.5	-0.180174	-0.143095
41	-0.504509	-0.276126	-0.732893		41	-0.276126	-0.732893
41.5	-0.527869	-0.192486	-0.863251		41.5	-0.192486	-0.863251
42	-0.294058	-0.200428	-0.387687		42	-0.200428	-0.387687
42.5	-0.193286	-0.190738	-0.195835		42.5	-0.190738	-0.195835
43	-0.415112	-0.188838	-0.641387		43	-0.188838	-0.641387
43.5	-0.425985	-0.168242	-0.683728		43.5	-0.168242	-0.683728
44	-0.298784	-0.175956	-0.421612		44	-0.175956	-0.421612
44.5	-0.225805	-0.221101	-0.230509		44.5	-0.221101	-0.230509
45	-0.144688	-0.0881492	-0.201226		45	-0.201226	-0.0881492
45.5	-0.334116	-0.224559	-0.443674		45.5	-0.224559	-0.443674
46	-0.161311	-0.0401132	-0.28251		46	-0.28251	-0.0401132
46.5	-0.24651	-0.243863	-0.249157		46.5	-0.243863	-0.249157
47	-0.0390721	0.170013	-0.248157		47	-0.248157	0.170013
47.5	-0.199924	-0.152794	-0.247055		47.5	-0.247055	-0.152794
48	-0.0186856	0.183083	-0.220454		48	-0.220454	0.183083
48.5	-0.10759	0.0176631	-0.232843		48.5	-0.232843	0.0176631
49	-0.104664	0.0176631	-0.226991		49	-0.226991	0.0176631
49.5	-0.269779	-0.248651	-0.290908		49.5	-0.248651	-0.290908
50	-0.14061	-0.0628658	-0.218354		50	-0.0628658	-0.218354
50.5	-0.382505	-0.20799	-0.55702		50.5	-0.20799	-0.55702
51	-0.296421	-0.194956	-0.397885		51	-0.194956	-0.397885
51.5	-0.265259	-0.220379	-0.310139		51.5	-0.220379	-0.310139
52	-0.246172	-0.236586	-0.255757		52	-0.255757	-0.236586
52.5	-0.194578	-0.13298	-0.256175		52.5	-0.256175	-0.13298
53	-0.353791	-0.269361	-0.438221		53	-0.269361	-0.438221
53.5	-0.434517	-0.267499	-0.601535		53.5	-0.267499	-0.601535
54	-0.537916	-0.259937	-0.815894		54	-0.259937	-0.815894
55					55	-0.300066

## Sheet: Fig S3
		More data starts at row 68				Normalized Data				Bar Chart Data
Time (min)	Pancreas	+95 Confident Interval	-95 Confident Interval			B6 1	B6 2	B6 3		Time(min)	B6 Pancreas
-3	0.032523	0.04697	0.018076		-3	0.0060388	0.0357622	0.0557679		25-30	0.223924
-2	-0.00979	-0.0027	-0.01688		-2	-0.000227879	-0.0236384	-0.00549968			-0.07251
-1	-0.02273	-0.00885	-0.03662		-1	-0.00581093	-0.0121238	-0.0502682
0	0.053571	0.116799	-0.00966		0	0.166075	0.0473224	-0.0526835		Time (min)	B6 Kidney
0.5	0.116849	0.223029	0.01067		0.5	0.321115	0.0650055	-0.0355721		25-30	-0.112
1	0.208336	0.323092	0.09358		1	0.430074	0.14876	0.0461746			-0.377518
1.5	0.239567	0.284423	0.194711		1.5	0.308239	0.255224	0.155238			-0.10314
2	0.220916	0.339527	0.102305		2	0.356371	0.321844	-0.0154671
2.5	0.197316	0.330762	0.06387		2.5	0.315939	0.345056	-0.0690465
3	0.090028	0.249814	-0.06976		3	0.348802	0.123035	-0.201753
3.5	0.09846	0.193975	0.002944		3.5	0.16938	0.216614	-0.0906143
4	0.179555	0.259154	0.099956		4	0.162673	0.325088	0.0509032
4.5	0.236086	0.308417	0.163755		4.5	0.177941	0.379874	0.150442
5	0.223641	0.304213	0.143069		5	0.120076	0.382341	0.168506
5.5	0.146445	0.270669	0.022222		5.5	0.0937073	0.383072	-0.0374432
6	0.075983	0.196407	-0.04444		6	0.106827	0.267424	-0.146303
6.5	0.081621	0.200769	-0.03753		6.5	0.126652	0.261758	-0.143547
7	0.090212	0.252408	-0.07198		7	0.116984	0.356799	-0.203148
7.5	0.070041	0.212697	-0.07262		7.5	0.140455	0.274278	-0.204611
8	0.135672	0.280719	-0.00937		8	0.249251	0.310055	-0.15229
8.5	0.133762	0.277526	-0.01		8.5	0.199801	0.343091	-0.141608
9	0.125954	0.287419	-0.03551		9	0.219464	0.346884	-0.188486
9.5	0.103508	0.283524	-0.07651		9.5	0.211293	0.347112	-0.247882
10	0.125813	0.297725	-0.0461		10	0.225356	0.361048	-0.208965
10.5	0.13189	0.307776	-0.044		10.5	0.233316	0.372883	-0.21053
11	0.103235	0.300363	-0.09389		11	0.241861	0.353555	-0.285711
11.5	0.106905	0.295195	-0.08138		11.5	0.291783	0.298587	-0.269654
12	0.067112	0.260639	-0.12642		12	0.24624	0.274689	-0.319594
12.5	0.077686	0.269108	-0.11374		12.5	0.23955	0.297216	-0.303707
13	0.222435	0.312463	0.132407		13	0.306661	0.318143	0.0425006
13.5	0.217717	0.297618	0.137816		13.5	0.244922	0.340487	0.0677424
14	0.196731	0.312239	0.081224		14	0.290416	0.332765	-0.0329867
14.5	0.236854	0.343328	0.13038		14.5	0.319568	0.365435	0.0255593
15	0.249628	0.357089	0.142167		15	0.355866	0.358307	0.0347103
15.5	0.237126	0.344671	0.129582		15.5	0.350837	0.338385	0.0221575
16	0.212461	0.324538	0.100385		16	0.32481	0.324266	-0.0116911
16.5	0.21862	0.336633	0.100607		16.5	0.33648	0.336786	-0.0174062
17	0.224123	0.32769	0.120555		17	0.274823	0.3727	0.0248449
17.5	0.1835	0.27007	0.09693		17.5	0.27007		0.0969304
18	0.156271	0.198467	0.114076		18	0.198467		0.114076
18.5	0.138982	0.164399	0.113565		18.5	0.164399		0.113565
19	0.144449	0.189791	0.099108		19	0.189791		0.0991076
19.5	-0.00363	0.161322	-0.16858		19.5	0.161322		-0.168585
20	-0.00862	0.152663	-0.16991		20	0.152663		-0.169912
20.5	0.132624	0.276939	-0.01169		20.5	0.276939		-0.0116911
21	0.072426	0.201755	-0.0569		21	0.201755		-0.0569018
21.5	0.038203	0.15263	-0.07622		21.5	0.15263		-0.0762244
22	0.096493	0.132626	0.06036		22	0.132626		0.0603604
22.5	0.158538	0.312846	0.00423		22.5	0.312846		0.00422965
23	0.100603	0.196058	0.005148		23	0.196058		0.00514815
23.5	0.125592	0.298424	-0.04724		23.5	0.298424		-0.0472405
24	0.090865	0.317045	-0.13531		24	0.317045		-0.135315
24.5	0.044064	0.242561	-0.15443		24.5	0.242561		-0.154433
25	0.027195	0.269988	-0.2156		25	0.269988		-0.215599
25.5	-0.03163	0.133554	-0.19682		25.5	0.133554		-0.19682
26	-0.07739	0.124227	-0.27901		26	0.124227		-0.279009
26.5	-0.04785	0.117521	-0.21322		26.5	0.117521		-0.213217
27	0.035108	0.137118	-0.0669		27	0.137118		-0.0669033
27.5	0.071241	0.131177	0.011306		27.5	0.131177		0.0113055
28	0.134827	0.165375	0.104278		28	0.165375		0.104278
28.5	0.120227	0.168289	0.072165		28.5	0.168289		0.0721648
29	0.158751	0.189563	0.127938		29	0.127938		0.189563
29.5	0.183604	0.235216	0.131991		29.5	0.131991		0.235216
30	0.033431	0.119783	-0.05292		30	0.119783		-0.0529216
		More data starts at row 68				Normalized Data
Time (min)	Kidney	+95 Confident Interval	-95 Confident Interval			B6 1	B6 2	B6 3
-3	0.115074	0.17988	0.050267			-0.0139063	0.190642	0.168485
-2	-0.02575	-0.00954	-0.04196			0.00659224	-0.0438649	-0.0399762
-1	-0.08932	-0.04072	-0.13793			0.00731402	-0.146777	-0.128509
0	-0.11508	-0.05931	-0.17086			-0.0140506	-0.206561	-0.12464
0.5	-0.11223	-0.05146	-0.173			0.00067366	-0.207667	-0.129699
1	-0.13271	-0.06232	-0.2031			0.000565393	-0.238631	-0.160054
1.5	-0.14266	-0.08368	-0.20164			-0.0356679	-0.239184	-0.153135
2	-0.14131	-0.08701	-0.19562			-0.0469276	-0.235037	-0.141975
2.5	-0.13735	-0.08253	-0.19217			-0.0462419	-0.235728	-0.130071
3	-0.09858	-0.05222	-0.14495			-0.0328529	-0.188108	-0.0747942
3.5	-0.10516	-0.04573	-0.16459			-0.00971995	-0.214233	-0.0915336
4	-0.10902	-0.04943	-0.16861			-0.0158551	-0.21997	-0.091236
4.5	-0.11453	-0.05494	-0.17411			-0.0262126	-0.227987	-0.0893761
5	-0.11375	-0.05389	-0.17361			-0.0281253	-0.229024	-0.0840938
5.5	-0.10608	-0.04807	-0.16409			-0.0272231	-0.219209	-0.0718183
6	-0.11654	-0.06035	-0.17273			-0.0501395	-0.228263	-0.0712231
6.5	-0.10425	-0.04378	-0.16472			-0.0201136	-0.221559	-0.0710743
7	-0.09839	-0.03429	-0.1625			-0.00979213	-0.222942	-0.0624442
7.5	-0.09611	-0.03113	-0.1611			-0.00549755	-0.222112	-0.0607331
8	-0.09626	-0.02853	-0.16399			-4.81186e-05	-0.22695	-0.0617746
8.5	-0.1051	-0.04814	-0.16206			-0.0460615	-0.219002	-0.050243
9	-0.09523	-0.03049	-0.15998			-0.00719373	-0.22149	-0.0570132
9.5	-0.09649	-0.03612	-0.15686			-0.0192835	-0.215477	-0.0547069
10	-0.09935	-0.03721	-0.16149			-0.0189587	-0.221628	-0.0574596
10.5	-0.08036	-0.01371	-0.14702			0.0144957	-0.208911	-0.046672
11	-0.10043	-0.03072	-0.17014			-0.0134371	-0.238285	-0.0495735
11.5	-0.11165	-0.05317	-0.17013			-0.0524492	-0.228609	-0.0538885
12	-0.09615	-0.03935	-0.15294			-0.0544702	-0.208497	-0.0254687
12.5	-0.08441	-0.0293	-0.13952			-0.0624098	-0.188937	-0.00188473
13	-0.0753	-0.01539	-0.13521			-0.0848932	-0.173939	0.0329332
13.5	-0.06474	-0.00184	-0.12763			-0.077928	-0.166475	0.0501934
14	-0.06648	-0.0003	-0.13265			-0.0929049	-0.165576	0.0590467
14.5	-0.05901	0.011828	-0.12984			-0.10319	-0.153481	0.0796548
15	-0.05997	0.010425	-0.13037			-0.100448	-0.156522	0.0770509
15.5	-0.05861	0.009247	-0.12647			-0.0958642	-0.152997	0.0730334
16	-0.05945	0.008768	-0.12766			-0.0999423	-0.15203	0.0736286
16.5	-0.05906	0.012579	-0.1307			-0.110119	-0.149472	0.0824075
17	-0.05901	0.010786	-0.1288			-0.0925801	-0.159563	0.0751166
17.5	-0.05877	0.021674	-0.13921			-0.0997979	-0.172971	0.0964686
18	-0.07622	0.005549	-0.15799			-0.0909922	-0.209879	0.0722151
18.5	-0.08621	-0.00517	-0.16724			-0.0848571	-0.227227	0.0534669
19	-0.06575	0.019343	-0.15084			-0.0748605	-0.208358	0.0859786
19.5	-0.08374	0.002452	-0.16994			-0.0721538	-0.238492	0.0594187
20	-0.10608	-0.02317	-0.18898			-0.0871668	-0.25819	0.0271302
20.5	-0.12689	-0.04645	-0.20734			-0.114667	-0.271944	0.00592699
21	-0.16108	-0.08159	-0.24057			-0.115136	-0.315853	-0.0522518
21.5	-0.14736	-0.05631	-0.23841			-0.0951063	-0.324554	-0.0224184
22	-0.17309	-0.07996	-0.26623			-0.0931575	-0.358773	-0.0673544
22.5	-0.21003	-0.11848	-0.30159			-0.110264	-0.392888	-0.126947
23	-0.22715	-0.12889	-0.32541			-0.103371	-0.421225	-0.156854
23.5	-0.23158	-0.13103	-0.33214			-0.110047	-0.431116	-0.153581
24	-0.2386	-0.14088	-0.33632			-0.127622	-0.433403	-0.154771
24.5	-0.24488	-0.14654	-0.34323			-0.130185	-0.440619	-0.163848
25	-0.25111	-0.1536	-0.34862			-0.117626	-0.440978	-0.194723
25.5	-0.25279	-0.1582	-0.34737			-0.139712	-0.440667	-0.177983
26	-0.24874	-0.15603	-0.34144			-0.139387	-0.433078	-0.173743
26.5	-0.24929	-0.1563	-0.34228			-0.13466	-0.433438	-0.179769
27	-0.25293	-0.16021	-0.34564			-0.125024	-0.433154	-0.2006
27.5	-0.25325	-0.15818	-0.34831			-0.122534	-0.438172	-0.199038
28	-0.24997	-0.15235	-0.34759			-0.113692	-0.439188	-0.197029
28.5	-0.2554	-0.15974	-0.35105			-0.123833	-0.441455	-0.200898
29	-0.25356	-0.1569	-0.35023			-0.12008	-0.441421	-0.199187
29.5	-0.2637	-0.16625	-0.36115			-0.120946	-0.449991	-0.220167
30	-0.25826	-0.16094	-0.35558			-0.12322	-0.447171	-0.204394

## Sheet: Fig S4
Sample 1			Sample 2			Sample 3			Bar Chart Data
Intensity	Number		Intensity	Number		Intensity	Number		Nanobubble	Microbubble
103.907	0		63.7079	0		63.1463	0		0.99964	0.00036
116.495	0		71.9128	0		73.1935	0		0.999691	0.000309
130.608	0		81.1745	0		84.8392	0		1	0
146.43	0		91.6289	0		98.3378	100
164.169	87.9137		103.43	85.8855		113.984	0
184.057	100		116.751	100		132.12	0
206.355	84.4266		131.787	70.6598		153.142	0
231.353	38.11		148.76	25.2372		177.508	34.0138
259.38	13.6764		167.918	4.85118		205.751	35.8912
290.802	0		189.545	0		238.488	32.3054
326.031	0		213.956	0		276.433	20.1644
365.527	0		241.511	0		320.416	26.4384
409.808	0		272.616	0		371.397	0
459.454	0		307.726	0		430.489	0
515.114	0		347.358	0		498.984	0
577.517	0		392.094	0		578.376	0
647.479	0		442.592	0		670.401	0
725.917	0		499.593	0		777.068	0
813.857	0		563.936	0		900.706	0
912.45	0		636.565	0		1044.02	0
1022.99	0		718.548	0		1210.13	0
1146.92	0		811.09	0		1402.67	0
1285.86	0		915.55	0		1625.85	0
1441.63	0		1033.46	0		1884.53	0
1616.28	0.00788792		1166.56	0.00610501		2184.38	0.00536344
1812.08	0.0552709		1316.81	0.023316		2531.93	0.0065385
2031.6	0.0371603		1486.4	0.0271655		2934.78	0.00256848
2277.71	0.00850403		1677.83	0.020605		3401.73	0.00123469
2553.64	0.00532467		1893.92	0.00342058		3942.98	0.000511922
2863	0.00255475		2137.83	0.00806334		4570.34	0.00147398
3209.83	0		2413.16	0		5297.52	0
3598.68	0		2723.96	0		6140.4	0
4034.64	0		3074.77	0		7117.4	0
